# Supplementary material for: Functional Segments on Intrinsically Disordered Regions in Disease-Related Proteins
Source: Biomolecules. 2019 Mar 5;9(3):88. doi: 10.3390/biom9030088 (PMC6468909; doi:10.3390/biom9030088)
Supplement: Supplementary file 1 [file biomolecules-09-00088-s001.zip]

Archive with 21 entries (20 files):
- Anbo_FigureS1.pdf
- __MACOSX/
- __MACOSX/._figS1.pdf
- Anbo_FigureS2.pdf
- __MACOSX/._figS2.pdf
- Anbo_FigureS3.pdf
- __MACOSX/._figS3.pdf
- Anbo_TableS1.pdf
- __MACOSX/._tableS1.pdf
- Anbo_TableS2.pdf
- __MACOSX/._tableS2.pdf
- Anbo_TableS3.xlsx
- __MACOSX/._tableS3.xlsx
- Anbo_TableS4.pdf
- __MACOSX/._tableS4.pdf
- Anbo_TableS5.pdf
- __MACOSX/._tableS5.pdf
- Anbo_TableS6.pdf
- __MACOSX/._tableS6.pdf
- Anbo_TableS7.xlsx
- __MACOSX/._tableS7.xlsx
