# Supplementary material for: Functional Segments on Intrinsically Disordered Regions in Disease-Related Proteins
Source: Biomolecules. 2019 Mar 5;9(3):88. doi: 10.3390/biom9030088 (PMC6468909; doi:10.3390/biom9030088)
Supplement: Supplementary file 1 [file biomolecules-09-00088-s001.zip › Anbo_TableS3.xlsx]

## Sheet: Sheet1
Uniprot accession	Description	start	end
A6NGG8	In RP54; dbSNP:rs140776870.	615	615
A6NGG8	In RP54; dbSNP:rs200758183.	612	612
A6NGG8	In RP54; dbSNP:rs201284350.	372	372
A6NHR9	In FSHD2; decreased protein level in fibroblasts as compared to wild-type protein.	1554	1554
A8MXD5	In DFNB25; dbSNP:rs367784906.	38	38
A8MXD5	In DFNB25; dbSNP:rs370551174.	64	64
B1AK53	In DFNB36; irregular microvillar organization; dbSNP:rs121908134.	719	719
B1AK53	In DFNB36; sporadic case with mild phenotype; unknown pathological significance; dbSNP:rs121908136.	774	774
B1AK53	In DFNB36.	840	854
B7U540	In TTPP2; reduces potassium inward and outward currents density.	388	388
O00294	In RP14.	120	127
O00358	In NMTC4; increased cell growth; increased cell migration; associated with increased expression of the WNT5A gene; dbSNP:rs538912281.	248	248
O14810	In EIEE63.	108	134
O14810	In EIEE63.	105	134
O14813	In CFEOM2; dbSNP:rs104894269.	72	72
O14836	In CVID2; dbSNP:rs104894649.	202	202
O14896	In VWS1; dbSNP:rs28942093.	2	2
O14901	In MODY7; absent in one family member with diabetes; increased repression activity; no alteration in binding affinity to SIN3A; dbSNP:rs34336420.	220	220
O14901	In MODY7; increased repression activity; no alteration in binding affinity to SIN3A; dbSNP:rs121912645.	347	347
O15013	In SNCV; dbSNP:rs28940281.	357	357
O15055	In FASPS1; reduced in vitro phosphorylation by CSNK1E; dbSNP:rs121908635.	662	662
O15273	In CMH25; dbSNP:rs149585781.	153	153
O15537	In XLRS1; dbSNP:rs104894935.	13	13
O15553	In arFMF and adFMF; common mutation; associated with S-369 and Q-408 in cis; associated with I-694 in some patients; dbSNP:rs3743930.	148	148
O15553	In arFMF; dbSNP:rs104895081.	267	267
O15553	In arFMF; dbSNP:rs11466018.	110	110
O15553	In arFMF; unknown pathological significance; associated with Q-148 and Q-408 in cis; dbSNP:rs11466023.	369	369
O43186	In RP; unknown pathological significance; dbSNP:rs750727986.	115	115
O43186	In LCA7.	146	149
O43316	In KPD; associated with disease susceptibility; dbSNP:rs2233578.	141	141
O43316	In MODY9; the mutant sequence represses the activity of the insulin and glucagon promoters by only 35% compared to 50% and 57% respectively with wild-type sequence.	172	172
O43520	In ICP1; dbSNP:rs146599962.	45	45
O43597	In IGAN3; no effect on protein expression; negatively regulates ERK1 and ERK2 cascade; dbSNP:rs869025336.	119	119
O43676	In MT-C1D.	70	98
O43734	In PSORS13; there is a reducing binding of this variant to TRAF6; dbSNP:rs33980500.	19	19
O60383	In POF14; unknown pathological significance.	186	186
O60383	In POF14; unknown pathological significance.	67	67
O60393	In POF5; unknown pathological significance; decreased nuclear location; intranuclear and cytosolic aggregates; dbSNP:rs112190116.	452	452
O60393	In POF5; unknown pathological significance; decreased nuclear location; intranuclear and cytosolic aggregates; dbSNP:rs201806397.	152	152
O60393	In POF5; unknown pathological significance; decreased transactivation activity; dbSNP:rs189306575.	371	371
O60393	In POF5; unknown pathological significance; decreased transactivation activity; dbSNP:rs7800847.	117	117
O60393	In POF5; unknown pathological significance; loss of transactivation activity; intranuclear and cytosolic aggregates; not statistically significant decrease of nuclear location; dbSNP:rs571490209.	111	111
O60481	In HTX1 and CHTD1; lacks DNA-binding; does not inhibit transcriptional activation and interaction with GLI3; decrease in nuclear localization; dbSNP:rs104894963.	217	217
O60663	In NPS; dbSNP:rs121909491.	223	223
O60706	In HTOCD.	207	207
O60741	In EIEE24; unknown pathological significance; dbSNP:rs544994462.	47	47
O60840	In CSNB2A.	74	74
O75030	In WS2A; unknown pathological significance.	294	294
O75112	In CMD1C; dbSNP:rs121908336.	345	345
O75112	In CMD1C; dbSNP:rs45487699.	189	189
O75140	In FFEVF1; dbSNP:rs79027628.	1104	1104
O75140	In FFEVF1; does not inhibit DEPDC5 signaling; does not change kinase activity of mTORC1; does not change association with the GATOR complex; does not change RRAGA/RRAGC and RRAGB/RRAGC heterodimer formation; dbSNP:rs886039280.	1162	1162
O75140	In FFEVF1; does not inhibit DEPDC5 signaling; stimulates slightly kinase activity of mTORC1; does not change association with the GATOR complex; does not change RRAGA/RRAGC and RRAGB/RRAGC heterodimer formation; dbSNP:rs886039278.	485	485
O75140	In FFEVF1; inhibits slightly DEPDC5 signaling; does not change kinase activity of mTORC1; does not change association with the GATOR complex; does not change RRAGA/RRAGC and RRAGB/RRAGC heterodimer formation; dbSNP:rs754608531.	1073	1073
O75161	In NPHP4; dbSNP:rs758253306.	469	469
O75197	In PCLD4; found in a family affected by polycystic liver disease; unknown pathological significance.	1529	1529
O75197	In PCLD4; unknown pathological significance; the mutation results in significantly reduced WNT3A-induced signaling pathway.	1551	1551
O75360	In CPHD2; familial; dbSNP:rs121917842.	73	73
O75360	In CPHD2; familial; no detectable DNA binding observed with the mutant protein in electromobility shift assays; whereas in vitro translated PROP1 and the mutant proteins were similar in their expression and electrophoretic properties; dbSNP:rs121917843.	73	73
O75364	In CTRCT11; dbSNP:rs104894175.	13	13
O75445	In RP39; unknown pathological significance; dbSNP:rs111033269.	5145	5145
O75445	In RP39; unknown pathological significance; dbSNP:rs111033435.	5143	5143
O75445	In RP39; unknown pathological significance; dbSNP:rs58257972.	5188	5188
O75445	In USH2A; dbSNP:rs373599651.	1515	1515
O75665	In OFD1; dbSNP:rs122460150.	435	435
O75695	In RP2; loss of membrane association; enhances interaction with ARL3.	6	6
O75914	In MRX30; dbSNP:rs121434612.	67	67
O76024	In WFS1; dbSNP:rs369671890.	58	58
O95180	In ECA6; dbSNP:rs1288484976.	648	648
O95180	In ECA6; dbSNP:rs373764821.	744	744
O95180	In ECA6; dbSNP:rs560915333.	499	499
O95180	In ECA6; dbSNP:rs770371468.	748	748
O95180	In ECA6.	456	456
O95180	In EIG6; dbSNP:rs142306293.	755	755
O95180	In EIG6; dbSNP:rs60734921.	618	618
O95343	In HPE2.	269	269
O95409	In HPE5; 2-fold increase in luciferase activity.	36	36
O95409	In HPE5; dbSNP:rs794729641.	415	415
O95409	In HPE5; requires 2 nucleotide substitutions; 50% reduction of luciferase activity.	152	152
O95409	In HPE5.	128	128
O95409	In HPE5.	37	37
O95409	In HPE5.	409	409
O95477	In HDLD1; dbSNP:rs137854500.	1289	1289
O95477	In HDLD2; Alabama; dbSNP:rs145183203.	85	85
O95477	In HDLD2.	1893	1894
O95500	In DFNB29; dbSNP:rs786204841.	232	232
O95935	In CAKUT2; results in decreased transcriptional repression through a dominant negative effect; does not affect nuclear localization; no effect on DNA binding; no effect on interaction with SIX1; no effect on interaction with TLE3; dbSNP:rs760905589.	524	524
O95970	In ETL1; probably affects signal sequence processing and secretion.	26	26
O95972	In POF4; dbSNP:rs144392417.	61	61
O95972	In POF4; dbSNP:rs375284458.	221	221
O95972	In POF4.	61	61
P00395	In LHON; secondary mutation; does not seem to directly cause the disease.	513	513
P00451	In HEMA; dbSNP:rs782127226.	1610	1610
P00451	In HEMA; dbSNP:rs782318401.	947	947
P00451	In HEMA; mild.	1698	1698
P00451	In HEMA; moderate; dbSNP:rs28933673.	1057	1057
P00451	In HEMA; moderate; dbSNP:rs28935203.	1699	1699
P00451	In HEMA.	1460	1460
P00451	In HEMA.	19	19
P00480	In OTCD; dbSNP:rs68031618.	26	26
P00995	In PCTT; dbSNP:rs104893939.	14	14
P00995	In PCTT; dbSNP:rs35877720.	12	12
P01160	In ATRST2.	150	150
P01213	In SCA23; PDYN, dynorphin A and dynorphin B are located in Purkinje cells as observed in control cerebellum, but cerebellar tissue with the mutation has decreased levels of SLC1A6 and CALB1, both of which are markers of Purkinje cells; SLC1A6 accumulates and aggregates in patient cerebellar tissue; dbSNP:rs267606941.	138	138
P02458	In ACG2; dbSNP:rs121912878.	969	969
P02458	In ACG2.	1065	1065
P02458	In ACG2.	1110	1110
P02458	In ACG2.	1119	1119
P02458	In ACG2.	1143	1143
P02458	In ACG2.	453	453
P02458	In ACG2.	513	513
P02458	In ACG2.	717	717
P02458	In ACG2.	771	771
P02458	In ACG2.	780	780
P02458	In ACG2.	795	795
P02458	In ACG2.	894	894
P02458	In ACG2.	948	948
P02458	In ACG2.	981	981
P02458	In CZECHD; dbSNP:rs121912876.	275	275
P02458	In DRRD; dbSNP:rs121912885.	667	667
P02458	In DRRD; dbSNP:rs121912894.	318	318
P02458	In hypochondrogenesis.	1113	1113
P02458	In KD; abnormal allele expressed in the cartilage; dbSNP:rs121912877.	303	303
P02458	In OSCDP; also in mild spondyloepiphyseal dysplasia and precocious osteoarthritis; dbSNP:rs121912865.	719	719
P02458	In SEDC; dbSNP:rs121912883.	1173	1173
P02458	In hypochondrogenesis.	1017	1022
P02458	In KD.	1207	1212
P02458	In STL1.	302	308
P02461	In EDSVASC; dbSNP:rs121912918.	1173	1173
P02461	In EDSVASC; dbSNP:rs121912926.	183	183
P02461	In EDSVASC; dbSNP:rs587779436.	201	201
P02461	In EDSVASC; dbSNP:rs587779555.	228	228
P02461	In EDSVASC; dbSNP:rs587779566.	936	936
P02461	In EDSVASC; dbSNP:rs587779584.	540	540
P02461	In EDSVASC; dbSNP:rs587779626.	204	204
P02461	In EDSVASC; dbSNP:rs587779638.	726	726
P02461	In EDSVASC; mild variant; dbSNP:rs121912914.	1050	1050
P02461	In EDSVASC; severe variant; dbSNP:rs112456072.	1188	1188
P02461	In EDSVASC; severe variant; dbSNP:rs121912917.	1185	1185
P02461	In EDSVASC.	1044	1044
P02461	In EDSVASC.	1098	1098
P02461	In EDSVASC.	210	210
P02461	In EDSVASC.	264	264
P02461	In EDSVASC.	327	327
P02461	In EDSVASC.	756	756
P02462	In BSVD; associated with ocular anomalies of variable severity in some patients; dbSNP:rs672601346.	755	755
P02462	In BSVD; diffuse small vessel disease of the brain associated with Axenfeld-Rieger anomaly and leukoencephalopathy; dbSNP:rs113994108.	720	720
P02462	In POREN1; dbSNP:rs113994111.	1130	1130
P02462	In POREN1; dbSNP:rs113994112.	1236	1236
P02462	In POREN1.	1423	1423
P02462	In POREN1.	749	749
P03971	In PMDS1; dbSNP:rs149082963.	12	12
P04114	In FDB; dbSNP:rs5742904.	3527	3527
P05155	In HAE; phenotype consistent with hereditary angioedema type 1.	11	11
P05166	In PA-2; dbSNP:rs200185747.	17	17
P05186	In HOPS.	17	17
P05997	In EDSCL2.	228	228
P06280	In FD; atypical; loss of enzyme activity; dbSNP:rs104894847.	20	20
P06280	In FD; loss of enzyme activity; dbSNP:rs869312134.	20	20
P06280	In FD; loss of enzyme activity; dbSNP:rs869312135.	21	21
P07196	In CMT2E and CMT1F; dbSNP:rs60261494.	8	8
P07196	In CMT2E; dbSNP:rs28928910.	22	22
P07477	In PCTT; disrupts signal sequence cleavage site; dbSNP:rs202003805.	16	16
P07902	In GALCT; dbSNP:rs111033635.	23	23
P07902	In GALCT; dbSNP:rs111033637.	9	9
P08034	In CMTX1; dbSNP:rs587777879.	264	264
P08034	In CMTX1; forms channels normally.	280	280
P08034	In CMTX1; localized mainly on the cell membrane forming gap junction-like plaques; dbSNP:rs587781246.	230	230
P08034	In CMTX1; localized mainly on the cell membrane forming gap junction-like plaques; dbSNP:rs776206757.	238	238
P08034	In CMTX1; localized mainly on the cell membrane forming gap junction-like plaques; dbSNP:rs780335726.	230	230
P08034	In CMTX1; localized mainly on the cell membrane forming gap junction-like plaques.	239	239
P08034	In CMTX1; the mutation causes abnormal hemichannel opening with excessive permeability of the plasma membrane and decreased cell survival; dbSNP:rs104894825.	235	235
P08123	In OI1, OI3 AND OI4; dbSNP:rs66612022.	328	328
P08123	In OI1; dbSNP:rs72656378.	211	211
P08123	In OI1; dbSNP:rs72658193.	835	835
P08123	In OI1; mild; dbSNP:rs72658173.	736	736
P08123	In OI2; dbSNP:rs66507857.	955	955
P08123	In OI2; dbSNP:rs66592844.	784	784
P08123	In OI2; dbSNP:rs72658109.	409	409
P08123	In OI2; dbSNP:rs72658114.	433	433
P08123	In OI2; dbSNP:rs72658136.	547	547
P08123	In OI2; dbSNP:rs72658145.	625	625
P08123	In OI2; dbSNP:rs72658171.	730	730
P08123	In OI2; dbSNP:rs72658187.	787	787
P08123	In OI2; dbSNP:rs72658201.	877	877
P08123	In OI3 and OI4; dbSNP:rs66883877.	676	676
P08123	In OI3 and OI4; dbSNP:rs72659304.	892	892
P08123	In OI3; dbSNP:rs66773001.	349	349
P08123	In OI3; dbSNP:rs67609234.	973	973
P08123	In OI3; dbSNP:rs67729041.	331	331
P08123	In OI3; dbSNP:rs67865220.	337	337
P08123	In OI3; dbSNP:rs72658118.	460	460
P08123	In OI3; dbSNP:rs72659316.	991	991
P08123	In OI3.	835	835
P08123	In OI4; dbSNP:rs72656370.	193	193
P08123	In OI4; dbSNP:rs72658177.	754	754
P08123	In EDSARTH2.	76	93
P08243	In ASNSD; increases level of protein abundance; dbSNP:rs398122974.	550	550
P08247	In MRX96; unknown pathological significance; dbSNP:rs139475570.	293	293
P08247	In MRX96; unknown pathological significance.	277	277
P08686	In AH3; non-classic form; unknown pathological significance; no effect on steroid 21-monooxygenase activity.	12	12
P08686	In AH3; salt wasting form; unknown pathological significance; no significant difference in steroid 21-monooxygenase activity; dbSNP:rs63749090.	15	15
P08686	In allele CYP21A2*2.	9	9
P08686	In allele CYP21A2*6; dbSNP:rs6473.	493	493
P08F94	In PKD4; dbSNP:rs146680689.	3957	3957
P08F94	In PKD4.	3622	3622
P0CW18	In MCOP6; dbSNP:rs61744404.	599	599
P10070	In HPE9; unknown pathological significance; dbSNP:rs1272759660.	932	932
P10070	In HPE9; unknown pathological significance; dbSNP:rs767802807.	1554	1554
P10071	In PAPA1 and PAPB; dbSNP:rs121917710.	727	727
P10916	In CMH10; dbSNP:rs199474815.	166	166
P10916	In CMH10; with mid-left ventricular chamber thickening; decrease calcium binding affinity; large increase in its calcium binding affinity upon phosphorylation; dbSNP:rs104894363.	13	13
P11161	In CHN; dbSNP:rs104894158.	268	268
P11487	In LAMM; probably impairs secretion; dbSNP:rs121917706.	6	6
P12036	In ALS.	796	796
P12107	In FBCG1.	1042	1042
P12107	In FBCG1.	796	796
P12107	In STL2; overlapping phenotype with Marshall syndrome; dbSNP:rs749663226.	676	676
P12107	In STL2; overlapping phenotype with Marshall syndrome.	1516	1516
P12107	In STL2.	1027	1027
P12107	In STL2.	1513	1513
P12107	In STL2.	565	565
P12107	In STL2; overlapping phenotype with Marshall syndrome.	1313	1315
P12107	In STL2; overlapping phenotype with Marshall syndrome.	921	926
P12107	In STL2.	1110	1118
P12109	In BTHLM1 and UCMD1; dbSNP:rs121912939.	290	290
P12109	In BTHLM1; dbSNP:rs1064793840.	272	272
P12109	In BTHLM1; dbSNP:rs121912935.	341	341
P12109	In BTHLM1; dbSNP:rs201093313.	274	274
P12109	In BTHLM1; dbSNP:rs751040647.	571	571
P12109	In BTHLM1.	275	275
P12109	In UCMD1; dbSNP:rs267606746.	281	281
P12109	In UCMD1; fibroblasts with the mutation assembled and secreted normal collagen VI microfibrils; cell adhesion of heterozygous Arg-284 fibroblasts is markedly decreased but can be rescued by the addition of normal collagen VI; dbSNP:rs121912938.	284	284
P12110	In UCMD1; dbSNP:rs267606749.	498	498
P12110	In UCMD1.	531	531
P12111	In BTHLM1.	2056	2056
P12272	In BDE2; dbSNP:rs267606986.	44	44
P12829	In ATFB18; dbSNP:rs886037778.	11	11
P13498	In ARCGD; dbSNP:rs104894515.	156	156
P13647	In MP-EBS; dbSNP:rs57499817.	25	25
P13942	In DFNA13; dbSNP:rs121912947.	1034	1034
P13942	In DFNA13; dbSNP:rs121912948.	808	808
P13942	In DFNB53; dbSNP:rs121912952.	621	621
P13942	In DFNB53; dbSNP:rs864309523.	888	888
P14136	In ALXDRD; dbSNP:rs797044590.	385	385
P14770	In BSS; dbSNP:rs121918038.	7	7
P17302	In HLHS1 and AVSD3; unknown pathological significance; associated with Q-362 in one individual with atrioventricular septal defect; abolishes phosphorylation by PKA and PKC; dbSNP:rs104893965.	376	376
P17302	In HLHS1 and AVSD3; unknown pathological significance; associated with Q-376 in one individual with atrioventricular septal defect; abolishes phosphorylation by PKA and PKC; dbSNP:rs2227885.	362	362
P17661	In CMD1I and MFM1; reveals a severe disturbance of filament-formation competence and filament-filament interactions; reduced interaction with CRYAB; dbSNP:rs121913002.	451	451
P17661	In MFM1; dbSNP:rs267607485.	449	449
P17661	In MFM1; dbSNP:rs58999456.	2	2
P17661	In MFM1; dbSNP:rs60794845.	46	46
P17661	In MFM1; exhibits significantly delayed filament assembly kinetics when bound to NEB; enhanced binding affinity towards NEB; dbSNP:rs60794845.	46	46
P17661	In MFM1; some patients manifest a severe cardiac phenotype with right ventricular predominance; dbSNP:rs62636495.	13	13
P19429	In CMH7; dbSNP:rs104894727.	196	196
P19429	In RCM1; dbSNP:rs104894729.	192	192
P20823	In IDDM20; decreased function in positive regulation of DNA-templated transcription.	415	415
P20823	In IDDM20.	583	583
P20823	In late-onset NIDDM.	191	191
P20823	In MODY3.	447	447
P20908	In EDSCL1; dbSNP:rs61735045.	530	530
P20908	In EDSCL1; not or less efficiently secreted into the extracellular matrix.	25	25
P20908	In EDSCL1.	1486	1486
P20908	In EDSCL1.	1489	1489
P20933	In AGU; uncertain pathological significance; dbSNP:rs74626221.	12	12
P21439	In GBD1; reduces efflux activity for PC in a phosphorylation-dependent manner; dbSNP:rs142794414.	34	34
P21912	In PCC.	29	29
P22735	In ARCI1; skin phenotype consistent with lamellar ichthyosis; dbSNP:rs398122901.	102	102
P22748	In RP17; abolishes interaction with SLC4A4; impaired SLC4A4 cotransporter activity stimulation; dbSNP:rs104894559.	14	14
P22830	In EPP1; dbSNP:rs150830931.	62	62
P23769	In IMD21; dbSNP:rs387906629.	398	398
P23769	In IMD21; dbSNP:rs387906630.	254	254
P24468	In CHTD4; dbSNP:rs201527820.	412	412
P24468	In CHTD4; the mutation results in reduced transcription activation of the EGR1 promoter; does not affect transcription activation of the APOB FT promoter.	75	75
P24468	In CHTD4.	170	170
P25067	In FECD1 and PPCD2; dbSNP:rs80358191.	455	455
P25067	In FECD1; dbSNP:rs201235688.	434	434
P25067	In FECD1; dbSNP:rs369487110.	304	304
P25067	In FECD1; identified as a polymorphism in the Japanese population; dbSNP:rs75864656.	155	155
P25067	In FECD1; unknown pathological significance; dbSNP:rs199786966.	357	357
P25189	In CMT2I.	236	236
P26367	In AN1 and ocular anterior segment anomalies; loss of DNA binding ability; dbSNP:rs780356070.	422	422
P26367	In AN1; mild; dbSNP:rs749244084.	208	208
P28069	In CPHD1; dbSNP:rs104893757.	24	24
P28300	In AAT10; unknown pathological significance; dbSNP:rs752839330.	79	79
P28300	In AAT10; unknown pathological significance; dbSNP:rs767855588.	154	154
P28360	In OFC5; bilateral cleft palate; dbSNP:rs28933081.	122	122
P28360	In OFC5; cleft palate only; dbSNP:rs28928890.	84	84
P28360	In OFC5; cleft palate only; dbSNP:rs759548721.	120	120
P28360	In OFC5; cleft palate only.	97	97
P28360	In OFC5; unilateral cleft palate; dbSNP:rs150284621.	157	157
P28799	In UP-FTD; no significant difference in the total mRNA between cases and controls; although the mutant protein is expressed it is not secreted and appears to be trapped within an intracellular compartment; dbSNP:rs63751243.	9	9
P29400	In APSX; adult and juvenile types; dbSNP:rs104886270.	1410	1410
P29400	In APSX; adult type; dbSNP:rs104886056.	177	177
P29400	In APSX; adult type; dbSNP:rs104886100.	406	406
P29400	In APSX; adult type; dbSNP:rs104886107.	400	400
P29400	In APSX; adult type; dbSNP:rs104886253.	1229	1229
P29400	In APSX; adult type; dbSNP:rs104886272.	1421	1421
P29400	In APSX; dbSNP:rs104886055.	174	174
P29400	In APSX; dbSNP:rs104886103.	415	415
P29400	In APSX; dbSNP:rs104886130.	579	579
P29400	In APSX; dbSNP:rs104886138.	573	573
P29400	In APSX; dbSNP:rs104886142.	624	624
P29400	In APSX; dbSNP:rs104886146.	633	633
P29400	In APSX; dbSNP:rs104886177.	796	796
P29400	In APSX; dbSNP:rs104886184.	822	822
P29400	In APSX; dbSNP:rs104886190.	872	872
P29400	In APSX; dbSNP:rs104886196.	941	941
P29400	In APSX; dbSNP:rs104886210.	1030	1030
P29400	In APSX; dbSNP:rs104886219.	1066	1066
P29400	In APSX; dbSNP:rs104886225.	1107	1107
P29400	In APSX; dbSNP:rs104886232.	1086	1086
P29400	In APSX; dbSNP:rs104886236.	1167	1167
P29400	In APSX; dbSNP:rs104886237.	1170	1170
P29400	In APSX; dbSNP:rs104886244.	1196	1196
P29400	In APSX; dbSNP:rs104886255.	1241	1241
P29400	In APSX; dbSNP:rs104886264.	1261	1261
P29400	In APSX; dbSNP:rs104886267.	1357	1357
P29400	In APSX; dbSNP:rs104886370.	947	947
P29400	In APSX; dbSNP:rs281874683.	635	635
P29400	In APSX; found on the same allele as variant Glu-1211; dbSNP:rs78972735.	953	953
P29400	In APSX; juvenile and adult types; dbSNP:rs104886088.	325	325
P29400	In APSX; juvenile type; dbSNP:rs104886067.	216	216
P29400	In APSX; juvenile type; dbSNP:rs104886085.	319	319
P29400	In APSX; juvenile type; dbSNP:rs104886150.	653	653
P29400	In APSX; juvenile type; dbSNP:rs104886164.	739	739
P29400	In APSX; juvenile type; dbSNP:rs104886189.	869	869
P29400	In APSX; juvenile type; dbSNP:rs104886229.	1143	1143
P29400	In APSX; juvenile type.	902	902
P29400	In APSX; presenting with dot-and-fleck retinopathy; dbSNP:rs104886056.	177	177
P29400	In APSX.	1158	1158
P29400	In APSX.	123	123
P29400	In APSX.	420	420
P29400	In APSX.	802	807
P29400	In APSX.	864	875
P30279	In MPPH3; dbSNP:rs587777618.	280	280
P30279	In MPPH3; dbSNP:rs587777620.	280	280
P30279	In MPPH3; dbSNP:rs587777622.	281	281
P30279	In MPPH3; dbSNP:rs777786993.	284	284
P30518	In XNDI.	247	250
P30566	In ADSLD; severe; dbSNP:rs143083947.	2	2
P30566	In ADSLD; severe.	3	3
P30793	In DRD; dbSNP:rs41298432.	23	23
P30968	In HH7; is able to bind GnRH but with a reduced affinity in vitro; dbSNP:rs104893843.	10	10
P31271	In HFG.	125	125
P31483	In WDM; results in a mild increase of stress granule numbers compared to controls; dbSNP:rs747068278.	384	384
P32243	In CPHD6; acts as a dominant inhibitor of the HESX1 gene; dbSNP:rs370761964.	225	225
P32243	In CPHD6; unknown pathological significance; loss of transcriptional activity, when tested on bicoid binding sites; decreases transactivation mediated by the wild-type protein, when tested on bicoid binding sites; no effect on DNA-binding; dbSNP:rs199761861.	134	134
P32243	In MCOPS5; dbSNP:rs376333965.	133	133
P32243	In MCOPS5; dbSNP:rs753783256.	134	134
P34059	In MPS4A; dbSNP:rs866745731.	15	15
P34059	In MPS4A; reduced enzymatic activity; dbSNP:rs794729202.	16	16
P34059	In MPS4A.	23	23
P34059	In MPS4A.	17	18
P34130	In GLC1O; unknown pathological significance; dbSNP:rs756962734.	84	84
P34130	In GLC1O; unknown pathological significance.	7	7
P35240	In NF2; dbSNP:rs764441073.	352	352
P35240	In NF2; dbSNP:rs766974263.	413	413
P35453	In SPD1.	57	57
P35498	In EIEE6; also found in a patient with cryptogenic generalized epilepsy; dbSNP:rs121917990.	626	626
P35498	In EIEE6; borderline phenotype; dbSNP:rs758871507.	68	68
P35498	In EIEE6; dbSNP:rs121917907.	63	63
P35498	In EIEE6.	1792	1792
P35498	In EIEE6.	674	674
P35498	In GEFS+2; dbSNP:rs121917906.	27	27
P35498	In GEFS+2; dbSNP:rs121918813.	1795	1795
P35498	In EIEE6.	999	1000
P35523	In MCAR; unknown pathological significance; dbSNP:rs80356706.	932	932
P35523	In MCAR; unknown pathological significance; no effect on chloride transport; dbSNP:rs772100356.	82	82
P35523	In MCAR.	708	708
P35680	In RCAD; dbSNP:rs113042313.	370	370
P35680	In RCAD; unknown pathological significance; dbSNP:rs144425830.	76	76
P35716	In MRD27; decreases transcriptional activity; dbSNP:rs587777479.	116	116
P37287	In PNH1; dbSNP:rs34422225.	19	19
P39905	In HSCR3, CCHS and PCC; unknown pathological significance; dbSNP:rs36119840.	93	93
P40238	In CAMT.	594	594
P40337	In VHLD; type I; dbSNP:rs373068386.	52	52
P41181	In ANDI; mutant protein folds properly and is functional but is retained in intracellular vesicles and does not localize to the ER; upon coexpression with wild-type AQP2 mutant protein interacts with wild-type AQP2 and the resulting heterotetramer properly localizes to the apical membrane; dbSNP:rs104894339.	262	262
P41181	In ANDI; results in the loss of arginine vasopressin-mediated phosphorylation at S-256.	254	254
P41225	In MRXGH.	248	248
P41225	In PHPX; reduced transcriptional activity and impaired nuclear localization.	248	248
P42898	In MTHFRD; reduced methylenetetrahydrofolate reductase activity; reduced affinity for NADPH; dbSNP:rs786204021.	348	348
P42898	In MTHFRD; reduced methylenetetrahydrofolate reductase activity; reduced affinity for NADPH; dbSNP:rs786204022.	354	354
P42898	In MTHFRD; reduced methylenetetrahydrofolate reductase activity; reduced affinity for NADPH; dbSNP:rs786204023.	363	363
P43026	In DPS.	378	378
P43694	In ASD2; dbSNP:rs104894074.	52	52
P43694	In ASD2; dbSNP:rs777778466.	403	403
P43694	In AVSD4; also in a patient with VSD1 and a patient with TOF; dbSNP:rs387906769.	163	163
P43694	In AVSD4; dbSNP:rs115372595.	346	346
P43694	In TOF; slightly diminished DNA-binding affinity; decreased transcriptional activity; no effect on subcellular location; no effect on interaction with TBX5.	51	51
P43694	In TOF; slightly diminished DNA-binding affinity; decreased transcriptional activity; no effect on subcellular location; no effect on interaction with TBX5.	9	9
P43694	In VSD1; significantly reduced activation of the NPPA promoter with the mutant protein compared to wild-type; dbSNP:rs387906770.	43	43
P45379	In CMD1D; dbSNP:rs74315379.	151	151
P45379	In CMD1D; dbSNP:rs74315380.	141	141
P45379	In CMD1D.	210	210
P45379	In CMH2; dbSNP:rs121964855.	89	89
P45379	In CMH2; dbSNP:rs121964857.	288	288
P45379	In CMH2; dbSNP:rs121964858.	120	120
P45379	In CMH2; dbSNP:rs200754249.	38	38
P45379	In CMH2; dbSNP:rs727504246.	189	189
P45379	In CMH2.	173	173
P48436	In CMD1; dbSNP:rs104894647.	173	173
P48436	In CMD1; decreased 75% transactivational activity.	169	169
P48436	In CMD1; dimerization and the resulting capacity to activate promoters via dimeric binding sites is lost; other features of the protein function remain unaltered; dbSNP:rs137853128.	76	76
P48436	In CMD1.	170	170
P48544	In LQT13; dbSNP:rs199830292.	387	387
P48788	In DA2B; dbSNP:rs104894311.	174	174
P49715	In AML; no effect on expression; no effect on DNA-binding or transactivation activity; dbSNP:rs28931590.	84	84
P49918	In BWS; dbSNP:rs772704243.	215	215
P49918	In BWS; unknown pathological significance; dbSNP:rs483352966.	12	12
P49918	In BWS; unknown pathological significance; dbSNP:rs483352981.	158	158
P49918	In IMAGE; dbSNP:rs318240750.	279	279
P49918	In IMAGE; dbSNP:rs387907223.	276	276
P49918	In IMAGE; dbSNP:rs387907225.	274	274
P49918	In IMAGE; PCNA binding is disrupted; dbSNP:rs387907224.	276	276
P49918	In IMAGE; PCNA binding is disrupted; dbSNP:rs387907226.	278	278
P50539	In prostate cancer; dbSNP:rs137852603.	152	152
P50747	In HLCS deficiency and a breast cancer sample; somatic mutation; conserves enzymatic wild-type activity; unknown pathological significance; dbSNP:rs61732504.	42	42
P50995	In ALS23; forms cytoplasmic aggregates in patient tissues; no effect on nuclear and cytoplasmic localization; loss of interaction with S100A6.	40	40
P50995	In ALS23; unknown pathological significance; changed cytoplasmic localization with decreased association with vesicle-like structures; increased interaction with S100A6; dbSNP:rs142083484.	38	38
P50995	In ALS23; unknown pathological significance; dbSNP:rs754594235.	175	175
P50995	In ALS23; unknown pathological significance; no effect on aggregation; loss of interaction with S100A6; dbSNP:rs569546089.	189	189
P51168	In LIDLS; dbSNP:rs137852705.	618	618
P51168	In LIDLS; dbSNP:rs387906402.	616	616
P51168	In LIDLS.	616	616
P51587	In BC and pancreas cancer.	554	554
P51587	In BC; dbSNP:rs28897706.	326	326
P51587	In BC; unknown pathological significance.	1172	1172
P51587	In BC; unknown pathological significance.	431	431
P51587	In BC.	1804	1804
P51587	In BC.	1901	1901
P51587	In BC.	201	201
P51587	In BC.	2072	2072
P51587	In BC.	2089	2089
P51587	In BC.	2094	2094
P51587	In BC.	2096	2096
P51587	In BC.	2128	2128
P51587	In BC.	2415	2415
P51587	In BC.	32	32
P51587	In BC.	53	53
P51587	In BC.	729	729
P51587	In FANCD1; affects protein splicing and expression; decreases homologous recombination-mediated DNA repair; dbSNP:rs28897743.	2336	2336
P51690	In CDPX1; dbSNP:rs122460151.	12	12
P51787	In LQT1; associated with M-254 in a patient; dbSNP:rs267607197.	417	417
P51787	In LQT1; dbSNP:rs199472821.	626	626
P51787	In LQT1; loss of channel activity; dbSNP:rs199473476.	455	455
P51787	In LQT1; unknown pathological significance; hardly any effect on channel activity, shows fast activation; dbSNP:rs199473671.	46	46
P52952	In ASD7 and TOF; dbSNP:rs201442000.	22	22
P52952	In ASD7 and TOF; somatic mutation; dbSNP:rs104893902.	219	219
P52952	In ASD7, TOF, CHNG5, HLHS2 and CTHM; unknown pathological significance; exhibits significant functional impairment with reduction of transactivation properties and dominant-negative effect; the mutant protein activity on the DIO2, TG and TPO promoters is significantly impaired; dbSNP:rs28936670.	25	25
P52952	In ASD7; dbSNP:rs368366482.	275	275
P52952	In ASD7; dbSNP:rs387906773.	15	15
P52952	In ASD7; dbSNP:rs387906774.	127	127
P52952	In ASD7; dbSNP:rs530270916.	63	63
P52952	In ASD7; somatic mutation; dbSNP:rs1223599871.	279	279
P52952	In ASD7; somatic mutation; dbSNP:rs137852683.	299	299
P52952	In ASD7; somatic mutation; dbSNP:rs753937287.	51	51
P52952	In ASD7; somatic mutation; dbSNP:rs760528062.	226	226
P52952	In ASD7; somatic mutation; dbSNP:rs779548360.	45	45
P52952	In ASD7; somatic mutation.	114	114
P52952	In ASD7; somatic mutation.	118	118
P52952	In ASD7; somatic mutation.	124	124
P52952	In ASD7; somatic mutation.	126	126
P52952	In ASD7; somatic mutation.	133	133
P52952	In ASD7; somatic mutation.	135	135
P52952	In ASD7; somatic mutation.	144	144
P52952	In ASD7; somatic mutation.	19	19
P52952	In ASD7; somatic mutation.	205	205
P52952	In ASD7; somatic mutation.	248	248
P52952	In ASD7; somatic mutation.	279	279
P52952	In ASD7; somatic mutation.	281	281
P52952	In ASD7; somatic mutation.	286	286
P52952	In ASD7; somatic mutation.	294	294
P52952	In ASD7; somatic mutation.	305	305
P52952	In ASD7; somatic mutation.	320	320
P52952	In ASD7; somatic mutation.	322	322
P52952	In ASD7; somatic mutation.	69	69
P52952	In ASD7; somatic mutation.	7	7
P52952	In ASD7; somatic mutation.	77	77
P52952	In ASD7.	142	142
P52952	In CTMH.	291	291
P52952	In TOF and ASD7; dbSNP:rs104893904.	21	21
P52952	In TOF and ASD7; dbSNP:rs104893905.	216	216
P53420	In APSAR; dbSNP:rs121912858.	1201	1201
P53420	In BFH; dbSNP:rs13027659.	999	999
P53420	In BFH; dbSNP:rs769783985.	960	960
P53420	In BFH.	1132	1132
P53420	In BFH.	116	116
P53597	In MTDPS9; with progressive liver disease and recurrent hepatic failure.	14	14
P54098	In PEOB1; dbSNP:rs121918045.	3	3
P54098	In SANDO; dbSNP:rs61752783.	517	517
P54278	In MMRCS and HNPCC4; unknown pathological significance; normal DNA mismatch repair activity; dbSNP:rs63750685.	479	479
P54845	In RP27; autosomal dominant; decreases phosphorylation; no effect on subcellular localization; increased transcriptional coactivator activity.	51	51
P54845	In RP27; decreases phosphorylation; no effect on subcellular localization; increased transactivational activity; increased transcriptional coactivator activity; dbSNP:rs104894459.	50	50
P54845	In RP27; decreases phosphorylation; no effect on subcellular localization; increased transcriptional coactivator activity.	50	50
P54845	In RP27; decreases phosphorylation; no effect on subcellular localization; increased transcriptional coactivator activity.	51	51
P54845	In RP27; unknown pathological significance; alters phosphorylation; no effect on subcellular localization; no effect on transcriptional coactivator activity; dbSNP:rs757038765.	122	122
P55017	In GTLMNS; 27% residual Na(+) uptake activity; increased MAPK1/3 (ERK1/2) phosphorylation in response to IL18; no effect on localization at the plasma membrane; dbSNP:rs146632606.	121	121
P55017	In GTLMNS; dbSNP:rs201721269.	934	934
P55017	In GTLMNS; dbSNP:rs371443644.	60	60
P55017	In GTLMNS; dbSNP:rs757490496.	62	62
P55017	In GTLMNS; unknown pathological significance; dbSNP:rs56125220.	935	935
P55075	In HH6; phenotype consistent with Kallmann syndrome; dbSNP:rs137852660.	26	26
P55075	In HH6; phenotype consistent with normosmic idiopathic hypogonadotropic hypogonadism; dbSNP:rs137852659.	14	14
P55075	In HH6; phenotype consistent with normosmic idiopathic hypogonadotropic hypogonadism; dbSNP:rs137852664.	218	218
P55075	In HH6; phenotype consistent with normosmic idiopathic hypogonadotropic hypogonadism; some patients also carry mutations in FGFR1; dbSNP:rs137852661.	40	40
P55291	In MRD3; uncertain pathological significance; dbSNP:rs567903921.	8	8
P56693	In WS4C.	161	161
P56715	In RP1; unknown pathological significance; dbSNP:rs371969576.	1808	1808
P56715	In RP1; unknown pathological significance; dbSNP:rs372551375.	663	663
P56715	In RP1; unknown pathological significance; dbSNP:rs760740229.	1652	1652
P56715	In RP1; unknown pathological significance; dbSNP:rs77775126.	373	373
P57054	In EIEE55; reduced GPI-anchor biosynthetic process; may affect expression of isoform A; dbSNP:rs768633670.	25	25
P57082	In ICPPS; dbSNP:rs28936696.	531	531
P58012	In BPES; diffuse nuclear localization; increased transactivation activity; dbSNP:rs797044527.	217	217
P58012	In BPES; significant higher cytoplasmic retention compared to the wild-type protein.	234	234
P58012	In BPES; type II.	234	234
P58012	In BPES.	234	234
P58012	In POF3; dbSNP:rs28937885.	258	258
P58304	In MCOP2; dbSNP:rs121912545.	227	227
P58304	In MCOP2.	223	223
P58304	In MCOPCB3; the patient also has cataracts; dbSNP:rs755799430.	223	223
P60201	In SPG2; dbSNP:rs878853076.	130	130
P62854	In DBA10.	115	115
P78314	In CRBM; dbSNP:rs121909146.	418	418
P78314	In CRBM; dbSNP:rs121909149.	415	415
P78314	In CRBM; dbSNP:rs28938170.	420	420
P78314	In CRBM; dbSNP:rs28938171.	420	420
P78363	In FFM; dbSNP:rs61751420.	339	339
P78363	In STGD1; dbSNP:rs61748544.	300	300
P78363	In STGD1; dbSNP:rs61749440.	897	897
P78424	In WT5.	192	192
P82251	In CSNU.	10	10
P84996	In GNASHYP.	374	374
P84996	In GNASHYP.	397	397
Q00LT1	In RP36; may be a common polymorphism; dbSNP:rs767439982.	30	30
Q00LT1	In RP36; no effect on protein level.	25	25
Q01955	In APSAD; in isolated microhematuria at heterozygosity; dbSNP:rs267606745.	1167	1167
Q01955	In APSAR; dbSNP:rs190598500.	1277	1277
Q01955	In APSAR; dbSNP:rs200672668.	640	640
Q01955	In APSAR; dbSNP:rs371405814.	532	532
Q01955	In APSAR; dbSNP:rs375040636.	739	739
Q01955	In APSAR; dbSNP:rs375290088.	1334	1334
Q01955	In APSAR; dbSNP:rs763726708.	853	853
Q01955	In APSAR; in isolated microhematuria at heterozygosity.	1207	1207
Q01955	In APSAR; unknown pathological significance; dbSNP:rs200443942.	1215	1215
Q01955	In APSAR; unknown pathological significance; dbSNP:rs73996414.	1347	1347
Q01955	In APSAR; unknown pathological significance; dbSNP:rs767033956.	1330	1330
Q01955	In APSAR; unknown pathological significance.	631	631
Q01955	In APSAR.	1216	1216
Q01955	In APSAR.	297	297
Q01955	In APSAR.	407	407
Q01955	In BFH; dbSNP:rs121912826.	1015	1015
Q01955	In BFH; dbSNP:rs121912827.	985	985
Q02388	In DDEB and EBDSC; interferes with collagen VII folding and secretion; dbSNP:rs121912844.	2034	2034
Q02388	In DDEB; associated with squamous cell carcinoma.	2079	2079
Q02388	In DDEB; dbSNP:rs121912829.	2040	2040
Q02388	In DDEB; dbSNP:rs121912836.	2043	2043
Q02388	In DDEB; interferes with collagen VII folding and secretion; dbSNP:rs121912842.	2006	2006
Q02388	In DDEB; interferes with collagen VII folding and secretion; dbSNP:rs121912843.	2015	2015
Q02388	In DDEB; localized type.	2043	2043
Q02388	In DDEB.	2034	2034
Q02388	In DDEB.	2079	2079
Q02388	In DDEB.	2207	2207
Q02388	In DDEB/RDEB; mild form.	2348	2348
Q02388	In NDNC8; dbSNP:rs121912840.	1595	1595
Q02388	In NDNC8; dbSNP:rs121912841.	1815	1815
Q02388	In RDEB; dbSNP:rs1055680335.	2008	2008
Q02388	In RDEB; dbSNP:rs121912828.	2798	2798
Q02388	In RDEB; dbSNP:rs121912849.	2063	2063
Q02388	In RDEB; dbSNP:rs121912855.	2069	2069
Q02388	In RDEB; localized type; mild; dbSNP:rs121912833.	1347	1347
Q02388	In RDEB; mitis type; dbSNP:rs1333259313.	2775	2775
Q02388	In RDEB; mitis type.	1652	1652
Q02388	In RDEB; mitis type.	2366	2366
Q02388	In RDEB; severe phenotype; dbSNP:rs121912838.	2031	2031
Q02388	In RDEB.	2008	2008
Q02388	In RDEB.	2009	2009
Q02388	In TBDN; compound heterozygous with E-2251; clinically silent when heterozygous with a normal allele; dbSNP:rs121912835.	1519	1519
Q02548	In ALL3; confers susceptibility to ALL3; reduced transcription factor activity; dbSNP:rs398123063.	183	183
Q02962	In FSGS7; dbSNP:rs370214925.	164	164
Q03692	In SMCD; dbSNP:rs111033550.	18	18
Q03692	In SMCD; dbSNP:rs111033551.	18	18
Q04671	In OCA2; dbSNP:rs554862186.	10	10
Q04671	In OCA2; dbSNP:rs772243109.	86	86
Q05066	In SRXY1; partial; also in two patients with a Turner syndrome phenotype; dbSNP:rs104894971.	18	18
Q07001	In CMS3C; results in reduced expression of the AChR at the cell surface; impairs normal clustering of the AChR channel with RAPSN; dbSNP:rs145955590.	402	402
Q07890	In NS9; unknown pathological significance; dbSNP:rs1442962879.	1092	1092
Q08289	In BRGDA4; unknown pathological significance; affects channel activity; dbSNP:rs121917812.	535	535
Q12840	In ALS25; unknown pathological significance; dbSNP:rs113247976.	986	986
Q12840	In ALS25; unknown pathological significance; dbSNP:rs1399145820.	413	413
Q12840	In ALS25; unknown pathological significance; dbSNP:rs754373609.	577	577
Q12840	In ALS25.	1007	1007
Q12840	In SPG10; does not affect microtubule affinity; does not affect gliding velocity; does not affect microtubule-dependent ATP turnover; dbSNP:rs121434444.	361	361
Q12946	In ACDMPV; unknown pathological significance; dbSNP:rs761162914.	330	330
Q12948	In RIEG3; unknown pathological significance.	170	170
Q13635	In BCNS; sporadic NBCCS.	1438	1438
Q13950	In CLCD; interferes with nuclear localization; abolishes DNA binding; dbSNP:rs104893991.	225	225
Q13950	In CLCD; interferes with nuclear localization; has severely impaired DNA binding and transactivation; dbSNP:rs104893992.	225	225
Q14031	In DFNX6; dbSNP:rs779748859.	591	591
Q14055	In IDD; requires 2 nucleotide substitutions; dbSNP:rs137853213.	326	326
Q14432	In HTNB; gain of function mutation with increased cAMP-hydrolytic activity; dbSNP:rs794726864.	445	445
Q14432	In HTNB; gain of function mutation with increased cAMP-hydrolytic activity; dbSNP:rs794726865.	445	445
Q14432	In HTNB; gain of function mutation with increased cAMP-hydrolytic activity; dbSNP:rs794726866.	447	447
Q14432	In HTNB; gain of function mutation with increased cAMP-hydrolytic activity; dbSNP:rs794726868.	449	449
Q14432	In HTNB; gain of function mutationwith increased cAMP-hydrolytic activity; dbSNP:rs794726867.	447	447
Q14524	In BRGDA1 and PFHB1A; dbSNP:rs137854606.	514	514
Q14524	In BRGDA1, ATFB10 and LQT3; abolishes binding to ANK3 and also prevents accumulation of SCN5A at cell surface sites in ventricular cardiomyocytes; dbSNP:rs137854617.	1053	1053
Q14524	In LQT3 and BRGDA1; also found in patients with atrial fibrillation; results in channels with decreased peak and persistent current amplitudes; increased closed-state and slow inactivation; decelerated recovery from inactivation; dbSNP:rs41311117.	2004	2004
Q14524	In LQT3 and BRGDA1; dbSNP:rs199473133.	619	619
Q14563	In HH16; phenotype consistent with Kallmann syndrome; dbSNP:rs318240752.	730	730
Q14563	In HH16; phenotype consistent with Kallmann syndrome; dbSNP:rs318240753.	733	733
Q14563	In HH16; phenotype consistent with Kallmann syndrome; digenic; found in a patient also carrying mutation Asp-217 in KAL1; dbSNP:rs318240751.	688	688
Q14894	In DFNA40; dbSNP:rs104894512.	314	314
Q14894	In DFNA40.	314	314
Q14CM0	In MRX104; dbSNP:rs886038209.	553	553
Q14CZ8	In MLC2B; dbSNP:rs149782549.	288	288
Q15198	In CRC; somatic mutation; dbSNP:rs137853148.	23	23
Q15319	In DFNA15; unknown pathological significance; dbSNP:rs367737951.	164	164
Q15319	In DFNA15.	64	64
Q15319	In DFNA15.	326	338
Q15465	In HPE3; sporadic; dbSNP:rs104894047.	290	290
Q15583	In HPE4; dbSNP:rs121909066.	157	157
Q15583	In HPE4; dbSNP:rs121909068.	280	280
Q15583	In HPE4; dbSNP:rs121909069.	291	291
Q15915	In CRS6; dbSNP:rs1057517670.	400	400
Q16585	In LGMD2E; dbSNP:rs752492870.	11	11
Q16610	In LiP; dbSNP:rs121909116.	167	167
Q16828	In HH19; dbSNP:rs143946794.	189	189
Q16828	In HH19; rare variant associated with susceptibility to disease; the patient carries a second mutation in the HH-associated gene FGFR1; dbSNP:rs139318648.	182	182
Q18PE1	In CMS10; dbSNP:rs147185207.	469	469
Q2LD37	In ALKKUCS; unknown pathological significance.	1329	1329
Q2LD37	In ALKKUCS; unknown pathological significance.	1573	1573
Q2LD37	In ALKKUCS; unknown pathological significance.	1867	1867
Q2LD37	In ALKKUCS; unknown pathological significance.	1958	1958
Q2M1P5	In ACLS; may affect splicing; hypomorphic mutation in vitro; dbSNP:rs149078926.	702	702
Q2M1P5	In BBS; the patient also carries homozygous mutation R-390 in BBS1; may affect splicing; hypomorphic variant in vitro; dbSNP:rs137905815.	641	641
Q2M1P5	In BBS; the patient is a compound heterozygote for a truncating mutation and mutation R-390 in BBS1; hypomorphic variant in vitro; dbSNP:rs138410949.	994	994
Q2M1P5	In BBS; the patient is a compound heterozygote for two frameshift mutations in BBS9; hypomorphic variant in vitro; dbSNP:rs147191956.	1068	1068
Q2M1P5	In JBTS12; found in a patient with Joubert syndrome that also carries mutations L-358 and T-833 in TMEM67.	1329	1332
Q2NKJ3	In CRMCC1; dbSNP:rs373905859.	840	840
Q30201	In HFE1; unknown pathological significance; dbSNP:rs149342416.	6	6
Q4KMG0	In HPE11; dbSNP:rs139323558.	691	691
Q4KMG0	In HPE11; dbSNP:rs145983470.	684	684
Q4KMG0	In HPE11; dbSNP:rs369673018.	940	940
Q4KMG0	In HPE11; dbSNP:rs387906995.	689	689
Q5IJ48	In FSGS9; dbSNP:rs147412276.	1249	1249
Q5JUK3	In EIEE14; gain-of-function mutation; dbSNP:rs397515403.	915	915
Q5JUK3	In EIEE14; unknown pathological significance; dbSNP:rs758311066.	1088	1088
Q5SV17	In SCA21; dbSNP:rs606231451.	170	170
Q5SV17	In SCA21; dbSNP:rs606231455.	171	171
Q5SW96	In ARH; Lebanon; requires 2 nucleotide substitutions; dbSNP:rs386629678.	202	202
Q5T1H1	In RP25; dbSNP:rs535663619.	1747	1747
Q5T1H1	In RP25; dbSNP:rs75831552.	1682	1682
Q5T481	In CMD1DD; causes the formation of anomalous isoforms in TTN (Titin).	635	635
Q5T481	In CMD1DD.	634	634
Q5T481	In CMD1DD.	636	636
Q5T481	In CMD1DD.	637	637
Q5T481	In CMD1DD.	638	638
Q5T481	In CMD1DD.	716	716
Q5TD94	In CILD11; dbSNP:rs767490154.	87	87
Q68CZ1	In JBTS7; dbSNP:rs375776718.	393	393
Q6EMB2	In CORD19; dbSNP:rs199882533.	543	543
Q6KF10	In KFS1, MCOP4 and LCA17; reduced protein expression associated with decrease in growth factor activity; dbSNP:rs121909352.	249	249
Q6KF10	In KFS1; dbSNP:rs121909354.	42	42
Q6KF10	In KFS1; dbSNP:rs63751220.	289	289
Q6KF10	In LCA17; increased protein expression associated with decrease in growth factor activity.	292	292
Q6KF10	In LCA17; reduced protein expression associated with decrease in growth factor activity; dbSNP:rs397514725.	57	57
Q6KF10	In MCOP4; dbSNP:rs121909355.	253	253
Q6KF10	In MCOP4; dbSNP:rs121909356.	327	327
Q6N022	In ETM5; unknown pathological significance; dbSNP:rs201191369.	518	518
Q6P5W5	In AEZ; unknown pathological significance; dbSNP:rs2977838.	251	251
Q6PJF5	In TOC; dbSNP:rs387907129.	186	186
Q6PJF5	In TOC; dbSNP:rs387907130.	189	189
Q6QHK4	In POF6; one individual with premature ovarian failure.	140	140
Q6RI45	In MRX93; may be a rare polymorphism; dbSNP:rs137853272.	1596	1596
Q6UXH8	In HKLLS1; dbSNP:rs121908252.	327	327
Q6X4W1	In HH9; phenotype consistent with Kallmann syndrome; the patient also carries a mutation in FGFR1; dbSNP:rs770597015.	196	196
Q6ZNJ1	In GPS; dbSNP:rs750160418.	1839	1839
Q6ZUT3	In NYS1.	340	340
Q6ZVD7	In PEE4; dbSNP:rs41278532.	825	825
Q6ZVD7	In PEE4; dbSNP:rs556362193.	18	18
Q71F56	In DTGA1; dbSNP:rs121918333.	2023	2023
Q71F56	In DTGA1; dbSNP:rs28940309.	251	251
Q75V66	In LGMD2L; unknown pathological significance; dbSNP:rs201725369.	58	58
Q7RTS7	In HYPT3; dbSNP:rs267607477.	482	482
Q7Z494	In NPHP3; dbSNP:rs75316802.	1314	1314
Q86SG6	In NPHP9; a full-length mouse NEK8 construct containing the mutation shows a defect in ciliary localization with no apparent effect on ciliation, mitosis or centriole number; dbSNP:rs199962228.	330	330
Q86SU0	In DFNB42; uncertain pathological significance; dbSNP:rs372564314.	453	453
Q86TH1	In GPHYSD1.	383	392
Q8HWS3	In MTCHRS; induces a slight reduction in DNA-binding; in a patient still alive at age 4.5 years; dbSNP:rs267607012.	217	217
Q8IWL1	In allele 1A, allele 1A(1), allele 1A(2) and allele 1A(4); dbSNP:rs1059046.	9	9
Q8IWL1	In allele 1A; dbSNP:rs17886395.	91	91
Q8IWZ6	In BBS7; dbSNP:rs119466001.	323	323
Q8IZC6	In STLS; dbSNP:rs140950220.	697	697
Q8J025	In HYPT1; dominant-negative mutant that perturbs the translational processing from the endoplasmic reticulum to the plasma membrane; dbSNP:rs267606659.	9	9
Q8N100	In PHPVAR; dbSNP:rs587777664.	49	49
Q8N100	In PHPVAR; loss of function; polypeptide is stable, but does not bind DNA or activate transcription; does not restore retinal ganglion cell development in retinal explants from a mouse Atoh7 null mutant; dbSNP:rs587777666.	46	46
Q8N196	In BOR2; affects Eya1 binding and the ability to activate gene transcription; dbSNP:rs80356464.	552	552
Q8N196	In BOR2; dbSNP:rs80356462.	296	296
Q8N196	In BOR2; dbSNP:rs80356463.	365	365
Q8N302	In KTS; in 5 patients; displays a stronger angiogenic activity; dbSNP:rs34203073.	133	133
Q8N490	In DYT8; dbSNP:rs121434511.	9	9
Q8N490	In DYT8; dbSNP:rs121434512.	7	7
Q8NBK3	In MSD; loss of activity; dbSNP:rs200142963.	20	20
Q8NBU5	In HKPX4; unknown pathological significance; likely affects splicing due to removal of the splice donor site of intron 2.	54	54
Q8NCE2	In CNM1; may act as a disease modifier; mutation found in a patient also carrying mutation Lys-368 in DNM2; reduced enzymatic activity; dbSNP:rs121434510.	462	462
Q8NFJ6	In HH3; dbSNP:rs375036628.	357	357
Q8TA86	In RP9; dbSNP:rs104894039.	170	170
Q8TAA9	In NTD; does not abolish ability to interact with DVL1, DVL2 and DVL3; dbSNP:rs121918220.	328	328
Q8TAA9	In NTD; unknown pathological significance; dbSNP:rs146695372.	83	83
Q8TAM1	In BBS10; dbSNP:rs141521925.	579	579
Q8TBB6	In RP68; dbSNP:rs587777272.	708	708
Q8TBB6	In RP68; dbSNP:rs79668755.	464	464
Q8TBB6	In RP68; uncertain pathological significance; dbSNP:rs181011740.	695	695
Q8WTS1	In CDS; dbSNP:rs104893676.	7	7
Q8WUU5	In CMD2B; dbSNP:rs387907188.	102	102
Q8WW38	In TOF and CTHM; does not affect its ability to interact with GATA4; dbSNP:rs121908601.	30	30
Q8WW38	In TOF; slightly impairs its ability to interact with GATA4; dbSNP:rs28374544.	657	657
Q8WYQ3	In FTDALS2; dbSNP:rs551521196.	34	34
Q8WYQ3	In IMMD; associated in cis with R-58 in a IMMD family; unknown pathological significance; does not affect mitochondrial structure and organization; dbSNP:rs730880032.	15	15
Q8WZ04	In DFNB63; dbSNP:rs891068154.	16	16
Q92481	In CHAR; dbSNP:rs80338910.	73	73
Q92562	In BTOP; partial loss of function; dbSNP:rs587777716.	783	783
Q92765	In OS1; associated with disease susceptibility; has diminished ability to antagonize Wnt signaling, in vitro; dbSNP:rs7775.	324	324
Q92826	In PC; rare variant associated with disease susceptibility; dbSNP:rs138213197.	84	84
Q92838	In XHED; abolishes proteolytic processing; dbSNP:rs132630312.	155	155
Q92838	In XHED; abolishes proteolytic processing; dbSNP:rs132630313.	156	156
Q92838	In XHED; abolishes proteolytic processing; dbSNP:rs132630314.	156	156
Q92838	In XHED; abolishes proteolytic processing; dbSNP:rs397516662.	153	153
Q92838	In XHED; abolishes proteolytic processing; dbSNP:rs727504649.	158	158
Q92838	In XHED; dbSNP:rs132630309.	69	69
Q92838	In XHED; dbSNP:rs132630311.	63	63
Q92838	In XHED; dbSNP:rs132630315.	209	209
Q92838	In XHED; dbSNP:rs132630316.	224	224
Q92838	In XHED.	156	156
Q92838	In XHED.	189	189
Q92838	In XHED.	207	207
Q92838	In XHED.	211	211
Q92838	In XHED.	218	218
Q92838	In XHED.	191	196
Q92838	In XHED.	192	197
Q92838	In XHED.	218	223
Q92838	In XHED.	183	194
Q92838	In XHED.	185	196
Q92908	In ASD9 and TOF; loss of transcriptional activity; dbSNP:rs387906816.	184	184
Q92908	In AVSD5; increased transcriptional activity; dbSNP:rs387906815.	178	178
Q92908	In TOF; uncertain pathological significance; does not affect transcriptional activity; dbSNP:rs387906814.	198	198
Q969G2	In CPHD4; dbSNP:rs145433128.	389	389
Q969T9	In DFNB107; unknown pathological significance.	224	224
Q969Y2	In COXPD23; unknown pathological significance.	3	3
Q96B26	In PCH1C; dbSNP:rs606231285.	2	2
Q96DA2	In WSMN.	186	213
Q96DX7	In AN3; affects function and results in increased negative regulation of PAX6 expression compared to wild-type; dbSNP:rs886039241.	155	155
Q96FT9	In RP81; results in cilia shortening; dbSNP:rs140366557.	34	34
Q96H96	In MSA1; associated with disease susceptibility.	29	29
Q96H96	In MSA1; associated with disease susceptibility.	49	49
Q96IS3	In CORD11; decreased interaction with Crx and transactivation activity; dbSNP:rs121908281.	137	137
Q96J92	In PHA2B; dbSNP:rs137853095.	1185	1185
Q96J92	In PHA2B; impaired interaction with KLHL3; dbSNP:rs137853092.	565	565
Q96J92	In PHA2B; impaired interaction with KLHL3; dbSNP:rs137853093.	562	562
Q96J92	In PHA2B; impaired interaction with KLHL3; dbSNP:rs137853094.	564	564
Q96L58	In EDSSPD2; dbSNP:rs397514722.	6	6
Q96MS0	In HGPPS1; dbSNP:rs121918275.	5	5
Q96MT3	In EPM1B; dbSNP:rs281865564.	472	472
Q96P66	In PITA2; dbSNP:rs73637412.	308	308
Q96PX8	In TTM; unknown pathological significance; does not affect synaptogenesis; dbSNP:rs1035448844.	584	584
Q96PX8	In TTM; unknown pathological significance; does not affect synaptogenesis.	593	593
Q96QS3	In EIEE1 and PRTS; also found in non-specific mental retardation families; frequent mutation.	155	155
Q96QS3	In LISX2; severe phenotype; dbSNP:rs746120093.	521	521
Q96QS3	In MRXARX; dbSNP:rs28935479.	286	286
Q96RK4	In BBS4; dbSNP:rs2277596.	472	472
Q96RK4	In BBS4.	457	457
Q96S42	In HTX5; dbSNP:rs104894169.	183	183
Q96T21	In ATHYHM; dbSNP:rs119461976.	540	540
Q99217	In AI1E; dbSNP:rs104894736.	56	56
Q99259	In CPSQ1; dbSNP:rs121918345.	12	12
Q99453	In CCHS.	241	241
Q99502	In BOR1.	140	140
Q99502	In BOR1.	95	95
Q99575	In ANXD2; dbSNP:rs1060505023.	582	582
Q99593	In HOS; dbSNP:rs104894383.	49	49
Q99715	In BTHLM2; dbSNP:rs796052094.	2786	2786
Q99732	In CMT1C; dbSNP:rs141862602.	49	49
Q99814	In ECYT4; gain of function; affects hydroxylation; dbSNP:rs137853036.	537	537
Q9BQ52	In HPC2; dbSNP:rs148419785.	211	211
Q9BQ52	In HPC2; dbSNP:rs770669443.	806	806
Q9BQ52	In HPC2; does not affect the enzymatic activity; dbSNP:rs119484086.	781	781
Q9BQ52	In HPC2; does not affect the enzymatic activity; dbSNP:rs4792311.	217	217
Q9BRI3	In TNZD; there are lower free protein levels compared to wild-type due to abnormal intracellular perinuclear aggregation of the mutant protein which is most likely due to protein misfolding; dbSNP:rs587776926.	54	54
Q9BWX5	In CHTD5; unknown pathological significance; dbSNP:rs111554140.	142	142
Q9BWX5	In CHTD5; unknown pathological significance.	132	132
Q9BXS0	In CFEOM5; causes loss of stability; causes incorrect folding; dbSNP:rs780209390.	382	382
Q9BYE0	In SCDO4; dbSNP:rs387906978.	186	186
Q9BYT1	In POROK8; dbSNP:rs548728088.	9	9
Q9BZG8	In DEDSSH; dbSNP:rs757167361.	6	6
Q9C004	In HH17; phenotype consistent with Kallmann syndrome; dbSNP:rs774674946.	77	77
Q9C004	In HH17; without anosmia; dbSNP:rs568363732.	82	82
Q9C091	In RHDA3; dbSNP:rs1311814599.	328	328
Q9C091	In RHDA3.	273	273
Q9C0A6	In MRD23; unknown pathological significance.	1071	1071
Q9C0A6	In MRD23.	175	175
Q9GZV9	In ADHR; C-terminal processing is abolished; dbSNP:rs28937882.	179	179
Q9GZV9	In ADHR; C-terminal processing is abolished; reduced proteolysis by PHEX; resistant to cleavage by furin; dbSNP:rs193922702.	179	179
Q9GZV9	In ADHR; partially resistant to cleavage by furin; dbSNP:rs104894347.	176	176
Q9GZX3	In MCD; dbSNP:rs68043642.	22	22
Q9GZX3	In MCD; dbSNP:rs72547549.	31	31
Q9GZX3	In MCD.	15	15
Q9H078	In MEGCANN; dbSNP:rs886041120.	682	682
Q9H161	In CRS5; low-penetrance mutation associated with disease susceptibility; results in gain-of-function; dbSNP:rs281865154.	211	211
Q9H1R3	In CMH; dbSNP:rs121908107.	87	87
Q9H1R3	In CMH; dbSNP:rs121908108.	95	95
Q9H2A9	In PSS3; results in decreased enzyme activity; the mutant protein shows reduced glycosylation; dbSNP:rs149660944.	77	77
Q9H2X9	In EIG14; rare variant associated with disease susceptibility; results in reduced chloride transport; decreased localization at the cell surface; unable to induce cortical dendritic spines formation; dbSNP:rs142740233.	975	975
Q9H324	In WMS1; shows consistent and significantly diminished protein secretion.	25	25
Q9H4Q4	In HSAN8; reduced protein amount; results in protein aggregation.	352	352
Q9H5P4	In DFNB57; unknown pathological significance.	66	66
Q9H5P4	In DFNB57.	500	517
Q9H6I2	In VUR3; dbSNP:rs267607082.	178	178
Q9H6I2	In VUR3; increased levels of the mutant protein that is associated with increased suppression of CTNNB1 signaling of the Wnt pathway compared to wild-type; dbSNP:rs267607083.	259	259
Q9H772	In STHAG9; dbSNP:rs373941682.	13	13
Q9H799	In OFD6.	2837	2837
Q9HC29	In IBD1; unknown pathological significance; dbSNP:rs104895468.	113	113
Q9HC29	In IBD1; unknown pathological significance; dbSNP:rs5743278.	725	725
Q9HCJ1	In CCAL2; sporadic.	490	490
Q9NP85	In NPHS2; dbSNP:rs1340195940.	28	28
Q9NP85	In NPHS2; dbSNP:rs561887984.	29	29
Q9NP85	In NPHS2; dbSNP:rs74315345.	92	92
Q9NP85	In NPHS2.	18	18
Q9NP85	In NPHS2.	26	26
Q9NP85	In NPHS2.	3	3
Q9NP85	In NPHS2.	30	30
Q9NP85	In NPHS2.	370	370
Q9NP85	In NPHS2.	39	39
Q9NP85	In NPHS2.	89	89
Q9NPJ1	In BBS6; dbSNP:rs149051148.	518	518
Q9NQ11	In KRS; no effect on stability; no effect on location; decreased ATPase activity; dbSNP:rs151117874.	12	12
Q9NQV8	In EPM10; does not affect interaction with EPM2A and NHLRC1; dbSNP:rs863225286.	261	261
Q9NQW8	In ACHM3; dbSNP:rs139207764.	156	156
Q9NQW8	In ACHM3; dbSNP:rs369138501.	148	148
Q9NQW8	In ACHM3; unknown pathological significance; dbSNP:rs146688972.	107	107
Q9NQW8	In ACHM3.	720	726
Q9NQZ6	In WRWF; increased cytoplasmic subcellular localization; partial loss of function; rescues partially interneurons differentiation when expressed in a zebrafish heterologous system; dbSNP:rs879255236.	213	213
Q9NR99	In LNCR; unknown pathological significance.	1028	1028
Q9NR99	In LNCR; unknown pathological significance.	1491	1491
Q9NR99	In LNCR.	862	862
Q9NRM1	In AI1B and AI1C; decreased phosphorylation by FAM20C; dbSNP:rs867263935.	216	216
Q9NUY8	In PCH11; unknown pathological significance.	518	518
Q9NVV9	In DYT6.	136	136
Q9NXB0	In MKS1; unknown pathological significance; dbSNP:rs201845154.	166	166
Q9NY72	In ATFB16; affects steady-state channel inactivation; dbSNP:rs587777558.	6	6
Q9NY72	In BRGDA7 AND ATFB16; unknown pathological significance; results in a decrease in peak sodium current density; dbSNP:rs121918282.	10	10
Q9NZR4	In CAASDS; dbSNP:rs74315435.	256	256
Q9NZR4	In KTCN1; dbSNP:rs74315436.	17	17
Q9NZR4	In KTCN1; sporadic; dbSNP:rs74315432.	166	166
Q9NZR4	In KTCN1; unknown pathological significance; also in a patient with retinal dysfunction; dbSNP:rs576300014.	247	247
Q9NZR4	In KTCN1; unknown pathological significance; dbSNP:rs148957473.	244	244
Q9NZR4	In KTCN1; unknown pathological significance; dbSNP:rs74315433.	160	160
Q9NZR4	In KTCN1; unknown pathological significance; dbSNP:rs74315434.	159	159
Q9NZW4	In DGI2; dbSNP:rs36094464.	68	68
Q9P267	In MRD1; unknown pathological significance; dbSNP:rs139953766.	654	654
Q9P267	In MRD1; unknown pathological significance; dbSNP:rs139964770.	461	461
Q9P267	In MRD1; unknown pathological significance; dbSNP:rs145475623.	1048	1048
Q9P267	In MRD1; unknown pathological significance; dbSNP:rs576930680.	655	655
Q9P267	In MRD1; unknown pathological significance; dbSNP:rs769330358.	857	857
Q9P267	In MRD1; unknown pathological significance.	144	144
Q9P2K1	In JBTS9; unknown pathological significance; dbSNP:rs186264635.	117	117
Q9UBF9	In LGMD1A and MFM3.	55	55
Q9UBF9	In LGMD1A; does not abolish interaction with ACTN1; dbSNP:rs28937597.	57	57
Q9UBX0	In CPHD5; dbSNP:rs121909173.	6	6
Q9UBX0	In GHDPA; dbSNP:rs28936704.	181	181
Q9UGM6	In NEMMLAS; impaired mitochondrial localization; dbSNP:rs139548132.	13	13
Q9UGP8	In PCLD2.	568	568
Q9UHC1	In HNPCC7; dbSNP:rs143278116.	817	817
Q9UHC1	In HNPCC7; dbSNP:rs28756986.	624	624
Q9UHC1	In HNPCC7; dbSNP:rs28756987.	647	647
Q9UHC1	In HNPCC7; dbSNP:rs28937871.	499	499
Q9UHC1	In HNPCC7; dbSNP:rs28939071.	1451	1451
Q9UHC1	In HNPCC7; dbSNP:rs377337763.	981	981
Q9UHC1	In HNPCC7; dbSNP:rs776639203.	1007	1007
Q9UHG0	In DFNB66; results in ciliary abnormalities including increased ciliary length; dbSNP:rs794729665.	424	424
Q9UK53	In HNSCC.	335	335
Q9ULK5	In NTD.	84	84
Q9ULL8	In SDSX; dbSNP:rs121434620.	1089	1089
Q9ULV1	In EVR1; unknown pathological significance; dbSNP:rs61735304.	33	33
Q9UMD9	In GABEB; dbSNP:rs121912771.	1303	1303
Q9UMD9	In GABEB; dbSNP:rs121912773.	633	633
Q9UMD9	In GABEB.	627	627
Q9UMS0	In MMDS1; patient's skeletal muscles and fibroblasts show deficiency of mitochondrial respiratory chain complexes; dbSNP:rs776875884.	21	21
Q9UP52	In HFE3; dbSNP:rs80338876.	22	22
Q9UPV0	In NPHP15; dbSNP:rs387907310.	93	93
Q9UQ13	In NSLH1; creates a N-myristoylation site, resulting in myristoylation of the protein and aberrant targeting to the plasma membrane; dbSNP:rs267607048.	2	2
Q9Y215	In CMS5; abrogates binding to T subunit.	59	59
Q9Y215	In CMS5; dbSNP:rs1057521153.	337	337
Q9Y215	In CMS5; impairs anchoring to the basal lamina; dbSNP:rs758554049.	342	342
Q9Y4Z2	In DIAR4; attenuated NEUROG3 function in vivo; dbSNP:rs121917838.	93	93
Q9Y5N6	In MGORS3; dbSNP:rs387906969.	232	232
Q9Y5Q3	In MCTO; dbSNP:rs387907004.	62	62
Q9Y5Q3	In MCTO; dbSNP:rs387907005.	70	70
Q9Y5Q3	In MCTO; dbSNP:rs387907006.	70	70
Q9Y5Q3	In MCTO; dbSNP:rs387907007.	71	71
Q9Y5Q3	In MCTO; dbSNP:rs387907008.	71	71
Q9Y5Q3	In MCTO; dbSNP:rs730880014.	54	54
Q9Y5Q3	In MCTO.	59	59
Q9Y5Q3	In MCTO.	63	63
Q9Y5Q3	In MCTO.	66	66
Q9Y5Q3	In MCTO.	69	69
Q9Y5Y9	In FEPS2; increases the excitability of small DRG neurons; dbSNP:rs138404783.	554	554
Q9Y6B6	In CMRD.	11	11
Q9Y6Q6	In FEO.	21	21
Q9Y6Q6	In OPTB7; one patient with osteoclast-poor osteopetrosis; dbSNP:rs121908658.	244	244
Q9Y6Q6	In PDB2.	21	21
Q9Y6X0	In ACML; somatic mutation in ACML and other myeloid malignancies; dbSNP:rs1178702025.	858	858
Q9Y6X0	In AML.	854	854
Q9Y6X0	In MDS and myeloid malignancies.	869	869
Q9Y6X0	In SGMFS and ACML; somatic mutation in ACML and other myeloid malignancies; dbSNP:rs267607038.	871	871
Q9Y6X0	In SGMFS, ACML, JMML and MDS; also found in other myeloid malignancies; somatic mutation; dbSNP:rs267607042.	868	868
Q9Y6X0	In SGMFS, ACML, MDS and AML; somatic mutation in ACML and other myeloid malignancies; results in higher protein levels; cells expressing this mutant exhibit higher proliferation rates than those expressing the wild-type protein; dbSNP:rs267607040.	870	870
Q9Y6X0	In SGMFS; dbSNP:rs267607039.	870	870
Q9Y6X0	In SGMFS; dbSNP:rs267607041.	868	868
