# Supplementary material for: Functional Segments on Intrinsically Disordered Regions in Disease-Related Proteins
Source: Biomolecules. 2019 Mar 5;9(3):88. doi: 10.3390/biom9030088 (PMC6468909; doi:10.3390/biom9030088)
Supplement: Supplementary file 1 [file biomolecules-09-00088-s001.zip › Anbo_TableS7.xlsx]

## Sheet: Sheet1
uniprot accession	protein name	pProS regions	IDR regions	Disease category	Disease sub-category	Disease name
A0A087WXM9	Meiosis-specific kinetochore protein	275-277	1-117,137-139,213-218,222-228,230-230,249-326,328-328,373-373	-	-	-
A1L3X0	Elongation of very long chain fatty acids protein 7	277-281	1-4,265-281	-	-	-
A6NGB9	WAS/WASL-interacting protein family member 3	11-16,20-25,3-8,58-61	1-414,452-483	-	-	-
A6NL88	Protein shisa-7	535-538	1-75,139-184,210-222,225-315,342-538	-	-	-
A6NMY6	Putative annexin A2-like protein	2-24	1-1,4-20	-	-	-
A6NMZ7	Collagen alpha-6(VI) chain	1508-1510	1-18,1368-1391,1397-1457,1460-1461,1463-1464,1468-1468,1470-1748,1951-1952,1954-1958,2174-2175,2177-2263	-	-	-
A6NNA5	Dorsal root ganglia homeobox protein	204-217	3-31,90-194,201-201,204-205,220-263	-	-	-
A6NNM8	Tubulin polyglutamylase TTLL13P	451-452	1-56,61-75,80-80,432-456,518-595,621-815	-	-	-
A7XYQ1	Sine oculis-binding protein homolog	620-624,653-657	1-26,28-28,77-125,200-203,273-292,296-297,303-810,822-861,863-868,870-873	-	-	-
A8MW95	Beclin-2	80-80	1-1,17-94,431-431	-	-	-
A8MXV4	Nucleoside diphosphate-linked moiety X motif 19	373-375	1-5,26-35,367-368,371-371,373-375	-	-	-
A8TX70	Collagen alpha-5(VI) chain	1430-1432	1-23,1175-1177,1179-1183,1406-1461,1482-1693,1731-1749,2160-2169,2173-2176,2179-2224,2230-2232,2235-2236,2239-2239,2241-2284,2502-2517,2529-2529,2536-2536,2540-2541,2543-2543,2551-2551,2553-2554,2556-2615	Immune system diseases	Allergies and autoimmune diseases	Atopic dermatitis
A8TX70	Collagen alpha-5(VI) chain	1430-1432	1-23,1175-1177,1179-1183,1406-1461,1482-1693,1731-1749,2160-2169,2173-2176,2179-2224,2230-2232,2235-2236,2239-2239,2241-2284,2502-2517,2529-2529,2536-2536,2540-2541,2543-2543,2551-2551,2553-2554,2556-2615	Skin diseases	Skin and soft tissue diseases	Atopic dermatitis
C9JSJ3	Basic helix-loop-helix and HMG box domain-containing protein 1	62-75	1-31,42-42,51-79,138-250,312-386,388-539,604-621,623-625,627-638	-	-	-
E9PAV3	Nascent polypeptide-associated complex subunit alpha, muscle-specific form	1841-1845,1932-1943	1-1944,1996-2041	-	-	-
O00165	HCLS1-associated protein X-1	203-225	1-1,16-65,99-262	Immune system diseases	Primary immunodeficiency	Neutropenic disorders
O00267	Transcription elongation factor SPT5	681-681,696-696,698-698	1-127,129-131,154-166,524-532,571-580,646-646,648-700,758-848,887-909,969-978	-	-	-
O00327	Aryl hydrocarbon receptor nuclear translocator-like protein 1	36-41	1-70,445-626	-	-	-
O00418	Eukaryotic elongation factor 2 kinase	81-94	1-78,81-81,331-491,724-725	-	-	-
O00429	Dynamin-1-like protein	637-637	516-638	Nervous system diseases	Eye disease	Optic atrophy
O00429	Dynamin-1-like protein	637-637	516-638	Congenital disorders of metabolism	Mitochondrial diseases	Encephalopathy due to defective mitochondrial and peroxisomal fission
O00443	Phosphatidylinositol 4-phosphate 3-kinase C2 domain-containing subunit alpha	103-107	1-71,107-107,110-223,225-367,618-638,1398-1414,1539-1556,1686-1686	-	-	-
O00501	Claudin-5	217-218	1-3,192-218	-	-	-
O00505	Importin subunit alpha-4	43-52	1-31,34-68,488-521	-	-	-
O00512	B-cell CLL/lymphoma 9 protein	358-358,358-374,359-359,366-366,369-369	1-173,206-1426	-	-	-
O00533	Neural cell adhesion molecule L1-like protein	1181-1185	1-22,695-697,699-699,702-702,704-704,706-707,1104-1208	-	-	-
O00560	Syntenin-1	45-49,49-53	1-1,17-55,62-96,98-98,297-298	-	-	-
O00562	Membrane-associated phosphatidylinositol transfer protein 1	349-353	253-425,505-505,579-682,783-828,880-898,1174-1174,1176-1188,1195-1198,1200-1244	-	-	-
O00571	ATP-dependent RNA helicase DDX3X	100-110,102-102,102-102,38-38,43-43,81-90,84-85	1-144,581-652,656-658	Other diseases	Mental and behavioural disorders	X-linked mental retardation
O00748	Cocaine esterase	556-559	1-25,551-559	-	-	-
O00757	Fructose-1,6-bisphosphatase isozyme 2	1-10,1-4,1-5,1-6,1-7	1-7,338-339	-	-	-
O14490	Disks large-associated protein 1	650-661,672-683,975-977	1-78,81-82,84-89,122-135,150-213,216-232,235-239,241-260,301-322,328-329,331-336,340-341,343-343,345-347,349-377,379-380,383-410,444-787,899-977	-	-	-
O14493	Claudin-4	208-209	1-4,8-9,192-209	Other congenital disorders	Chromosomal abnormalities	Williams-Beuren syndrome
O14497	AT-rich interactive domain-containing protein 1A	1368-1387,295-299	1-1010,1113-1620,1745-1807,1859-1957,2024-2042	Cancers	Cancers of the digestive system	Hepatocellular carcinoma
O14497	AT-rich interactive domain-containing protein 1A	1368-1387,295-299	1-1010,1113-1620,1745-1807,1859-1957,2024-2042	Congenital malformations	Other congenital malformations	Coffin-Siris syndrome
O14497	AT-rich interactive domain-containing protein 1A	1368-1387,295-299	1-1010,1113-1620,1745-1807,1859-1957,2024-2042	Other diseases	Mental and behavioural disorders	Autosomal dominant mental retardation
O14514	Adhesion G protein-coupled receptor B1	1581-1584	1-4,25-31,35-37,56-58,146-168,170-196,198-259,313-353,938-938,940-941,943-943,1123-1134,1201-1223,1239-1584	-	-	-
O14519	Cyclin-dependent kinase 2-associated protein 1	20-25	1-57,114-114	-	-	-
O14576	Cytoplasmic dynein 1 intermediate chain 1	148-148,150-150,158-158	1-151,157-221,613-617,623-623,630-645	-	-	-
O14578	Citron Rho-interacting kinase	1953-1958	1-24,26-30,33-43,424-424,427-466,775-991,993-994,997-998,1000-1001,1007-1008,1010-1135,1137-1138,1141-1141,1144-1145,1148-1148,1152-1152,1155-1155,1166-1166,1168-1191,1193-1193,1197-1197,1200-1357,1417-1430,1564-1577,1900-2012,2015-2027	Congenital malformations	Congenital malformations of the nervous system	Primary microcephaly
O14641	Segment polarity protein dishevelled homolog DVL-2	250-252,252-252,254-254,254-257,255-255,257-257	1-12,92-258,362-417,514-718	-	-	-
O14653	Golgi SNAP receptor complex member 2	120-120	1-1,120-124	Nervous system diseases	Epilepsy	Progressive myoclonic epilepsy
O14654	Insulin receptor substrate 4	487-490,828-831,895-897,921-924,779-779,779-782,700-700,700-703,717-717,717-720,743-743,743-746	1-74,333-653,678-926,928-1013,1016-1020,1022-1257	-	-	-
O14672	Disintegrin and metalloproteinase domain-containing protein 10	708-715,722-728	1-22,44-54,191-210,704-748	-	-	-
O14686	Histone-lysine N-methyltransferase 2D	4253-4257,2686-2690,4222-4236,4463-4467,4990-4994	1-66,69-82,86-89,92-115,117-117,120-120,153-153,155-155,333-1366,1368-1368,1565-1765,1784-2002,2078-3031,3075-3405,3442-3500,3563-4789,4814-4983,4990-5014,5335-5386	Cancers	Cancers of haematopoietic and lymphoid tissues	Follicular lymphoma
O14686	Histone-lysine N-methyltransferase 2D	4253-4257,2686-2690,4222-4236,4463-4467,4990-4994	1-66,69-82,86-89,92-115,117-117,120-120,153-153,155-155,333-1366,1368-1368,1565-1765,1784-2002,2078-3031,3075-3405,3442-3500,3563-4789,4814-4983,4990-5014,5335-5386	Congenital malformations	Other congenital malformations	Kabuki syndrome
O14713	Integrin beta-1-binding protein 1	6-7	1-56,199-200	-	-	-
O14734	Acyl-coenzyme A thioesterase 8	317-319	1-20,310-319	-	-	-
O14745	Na(+)/H(+) exchange regulatory cofactor NHE-RF1	358-358	1-7,114-149,277-329,337-353,356-358	Urinary system diseases	Kidney diseases	Nephrolithiasis/osteoporosis, hypophosphatemic
O14745	Na(+)/H(+) exchange regulatory cofactor NHE-RF1	358-358	1-7,114-149,277-329,337-353,356-358	Musculoskeletal diseases	Skeletal diseases	Nephrolithiasis/osteoporosis, hypophosphatemic
O14746	Telomerase reverse transcriptase	222-240	1-6,184-321,344-350	Cancers	Cancers of the digestive system	Gastric cancer
O14746	Telomerase reverse transcriptase	222-240	1-6,184-321,344-350	Cancers	Cancers of the digestive system	Hepatocellular carcinoma
O14746	Telomerase reverse transcriptase	222-240	1-6,184-321,344-350	Cancers	Cancers of eye, brain, and central nervous system	Medulloblastoma
O14746	Telomerase reverse transcriptase	222-240	1-6,184-321,344-350	Cardiovascular diseases	Hematologic diseases	Aplastic anemia
O14746	Telomerase reverse transcriptase	222-240	1-6,184-321,344-350	Respiratory diseases	Lung diseases	Idiopathic pulmonary fibrosis
O14746	Telomerase reverse transcriptase	222-240	1-6,184-321,344-350	Other congenital disorders	Chromosomal abnormalities	Chromosme 5p deletion syndrome
O14746	Telomerase reverse transcriptase	222-240	1-6,184-321,344-350	Other congenital disorders	Ribosomopathies	Dyskeratosis congenita
O14757	Serine/threonine-protein kinase Chk1	317-317,317-317	1-1,273-337	-	-	-
O14776	Transcription elongation regulator 1	626-630	1-125,171-430,467-526,580-652,719-724,854-864,870-891,1078-1098	-	-	-
O14828	Secretory carrier-associated membrane protein 3	67-67	1-99,331-347	-	-	-
O14920	Inhibitor of nuclear factor kappa-B kinase subunit beta	737-742	1-8,664-706,725-756	-	-	-
O14964	Hepatocyte growth factor-regulated tyrosine kinase substrate	266-266,268-268	1-5,223-407,486-777	-	-	-
O14974	Protein phosphatase 1 regulatory subunit 12A	445-445,472-472,473-473,910-910	290-994,1010-1010,1030-1030	-	-	-
O14990	Protein phosphatase inhibitor 2 family member C	12-17,144-147	1-51,64-148,153-154,159-202	-	-	-
O15016	Tripartite motif-containing protein 66	860-864	1-1,272-393,429-967,1155-1216	-	-	-
O15047	Histone-lysine N-methyltransferase SETD1A	1299-1303	1-14,194-666,668-668,670-707,712-712,731-785,829-1425,1472-1499,1508-1547	-	-	-
O15055	Period circadian protein homolog 2	789-805,1057-1061,111-120,989-996	1-109,114-114,121-121,123-133,150-171,476-590,596-597,600-719,753-1130,1215-1255	Nervous system diseases	Other nervous and sensory system diseases	Familial advanced sleep phase syndrome
O15117	FYN-binding protein 1	462-465,625-628,674-700	1-506,580-594,596-689,692-693,775-783	Cardiovascular diseases	Hematologic diseases	Thrombocytopenia (THC)
O15118	NPC intracellular cholesterol transporter 1	1275-1278	1-17,248-251,299-322,1257-1278	Congenital disorders of metabolism	Lysosomal storage diseases	Niemann-Pick disease type C
O15131	Importin subunit alpha-6	42-51	1-76,505-534	-	-	-
O15162	Phospholipid scramblase 1	18-26,22-25,33-36,42-50	1-88,308-318	-	-	-
O15164	Transcription intermediary factor 1-alpha	754-779	1-47,91-120,428-821,1011-1050	-	-	-
O15165	Low-density lipoprotein receptor class A domain-containing protein 4	180-183,252-255	1-4,102-138,177-191,225-306	-	-	-
O15169	Axin-1	20-29	1-78,216-290,292-295,309-359,394-466,470-470,473-779	Cancers	Cancers of the digestive system	Hepatocellular carcinoma
O15169	Axin-1	20-29	1-78,216-290,292-295,309-359,394-466,470-470,473-779	Cancers	Cancers of eye, brain, and central nervous system	Medulloblastoma
O15169	Axin-1	20-29	1-78,216-290,292-295,309-359,394-466,470-470,473-779	Congenital malformations	Other congenital malformations	Caudal duplication anomaly
O15197	Ephrin type-B receptor 6	1019-1021	1-12,172-180,583-583,621-637,928-928,1004-1021	-	-	-
O15226	NF-kappa-B-repressing factor	25-45	1-1,20-166,315-329,414-437,522-547,549-549,586-597,689-690	-	-	-
O15228	Dihydroxyacetone phosphate acyltransferase	678-680	1-26,671-672,674-680	Congenital disorders of metabolism	Peroxisomal diseases	Rhizomelic chondrodysplasia punctata
O15228	Dihydroxyacetone phosphate acyltransferase	678-680	1-26,671-672,674-680	Congenital malformations	Congenital malformations of the musculoskeletal system	Rhizomelic chondrodysplasia punctata
O15234	Protein CASC3	254-262,462-466,204-210	1-170,195-215,221-222,247-703	-	-	-
O15254	Peroxisomal acyl-coenzyme A oxidase 3	698-700	1-10,13-16,699-700	-	-	-
O15259	Nephrocystin-1	121-121,123-123,126-126	1-6,10-10,40-40,59-66,68-96,98-98,100-152,210-256,261-290,526-533	Congenital malformations	Congenital malformations of the nervous system	Joubert syndrome
O15259	Nephrocystin-1	121-121,123-123,126-126	1-6,10-10,40-40,59-66,68-96,98-98,100-152,210-256,261-290,526-533	Congenital malformations	Congenital malformations of the urinary system	Nephronophthisis
O15259	Nephrocystin-1	121-121,123-123,126-126	1-6,10-10,40-40,59-66,68-96,98-98,100-152,210-256,261-290,526-533	Congenital malformations	Congenital malformations of the urinary system	Senior-Loken syndrome
O15266	Short stature homeobox protein	242-249,274-287	1-116,176-271,287-287,289-292	Congenital malformations	Other congenital malformations	SHOX-related short stature
O15287	Fanconi anemia group G protein	7-7	1-9,437-437,442-442,621-621	Cardiovascular diseases	Hematologic diseases	Fanconi anemia
O15350	Tumor protein p73	483-487,487-487	1-111,314-345,391-491,549-576,619-636	-	-	-
O15357	Phosphatidylinositol 3,4,5-trisphosphate 5-phosphatase 2	140-141,944-949,983-986	1-16,119-180,231-268,271-271,285-306,329-332,334-336,338-379,382-383,390-390,774-791,869-1193	Congenital malformations	Congenital malformations of the musculoskeletal system	Opsismodysplasia
O15360	Fanconi anemia group A protein	18-34	1-35,64-86,88-89,626-647,689-699,994-1010,1028-1036,1038-1040,1058-1062,1064-1067,1376-1391,1438-1450,1454-1455	Cardiovascular diseases	Hematologic diseases	Fanconi anemia
O15381	Nuclear valosin-containing protein-like	218-232,85-88	75-255,496-523,840-844,849-849,856-856	-	-	-
O15389	Sialic acid-binding Ig-like lectin 5	542-547,518-523	1-11,13-13,464-551	-	-	-
O15399	Glutamate receptor ionotropic, NMDA 2D	1334-1336	1-44,833-840,896-1336	Nervous system diseases	Epilepsy	Early infantile epileptic encephalopathy
O15409	Forkhead box protein P2	422-426	1-262,265-269,272-339,411-477,586-715	Other diseases	Mental and behavioural disorders	Speech-language disorder 1
O15534	Period circadian protein homolog 1	121-126,827-843,1043-1047,138-147,794-798,982-989	1-162,165-166,178-195,505-544,553-627,644-1123,1207-1290	-	-	-
O15551	Claudin-3	219-220	1-1,190-220	Other congenital disorders	Chromosomal abnormalities	Williams-Beuren syndrome
O15553	Pyrin	266-280	1-3,93-322,336-373	Immune system diseases	Allergies and autoimmune diseases	Adult onset Still disease
O15553	Pyrin	266-280	1-3,93-322,336-373	Immune system diseases	Other immune system diseases	Familial Mediterranean fever
O43148	mRNA cap guanine-N7 methyltransferase	126-128	1-146	-	-	-
O43182	Rho GTPase-activating protein 6	342-352	1-189,255-278,299-400,567-579,616-617,632-947	-	-	-
O43184	Disintegrin and metalloproteinase domain-containing protein 12	828-834,834-841,885-891	1-39,695-695,697-706,739-909	-	-	-
O43257	Zinc finger HIT domain-containing protein 1	38-47	1-74	-	-	-
O43281	Embryonal Fyn-associated substrate	305-311,335-341	1-5,67-141,146-148,152-222,240-431,561-561	-	-	-
O43294	Transforming growth factor beta-1-induced transcript 1 protein	3-15,60-60,157-168,203-215,92-104	1-216	-	-	-
O43300	Leucine-rich repeat transmembrane neuronal protein 2	513-516	1-28,368-415,460-478,515-516	-	-	-
O43364	Homeobox protein Hox-A2	94-99	1-9,13-16,19-143,198-355	Congenital malformations	Congenital malformations of ear	Microtia hearing impairment and cleft palate (MHICP)
O43365	Homeobox protein Hox-A3	155-160	1-196,247-443	-	-	-
O43424	Glutamate receptor ionotropic, delta-2	1005-1007	1-20,812-823,888-978,980-1007	Nervous system diseases	Neurodegenerative diseases	Autosomal recessive spinocerebellar ataxias
O43432	Eukaryotic translation initiation factor 4 gamma 3	134-162,1571-1585	1-620,665-749,860-880,987-1223,1552-1570,1575-1585	-	-	-
O43464	Serine protease HTRA2, mitochondrial	134-134,134-137	1-30,41-54,70-70,72-104,130-141	Nervous system diseases	Neurodegenerative diseases	Parkinson disease
O43464	Serine protease HTRA2, mitochondrial	134-134,134-137	1-30,41-54,70-70,72-104,130-141	Congenital disorders of metabolism	Congenital disorders of amino acid metabolism	3-Methylglutaconic aciduria
O43502	DNA repair protein RAD51 homolog 3	366-370	1-6,352-376	Cardiovascular diseases	Hematologic diseases	Fanconi anemia
O43516	WAS/WASL-interacting protein family member 1	45-48	1-503	Immune system diseases	Primary immunodeficiency	Wiskott-Aldrich syndrome
O43524	Forkhead box protein O3	259-259,290-290,32-32,569-569,242-259,253-253	1-156,244-610,648-673	-	-	-
O43541	Mothers against decapentaplegic homolog 6	478-496	1-120,136-164,270-325,327-327,496-496	Congenital malformations	Congenital malformations of the circulatory system	Bicuspid aortic valve
O43561	Linker for activation of T-cells family member 1	220-220,220-223	1-4,40-42,44-45,69-133,139-148,153-154,171-188,206-262	-	-	-
O43586	Proline-serine-threonine phosphatase-interacting protein 1	345-345	1-2,294-357	Immune system diseases	Other immune system diseases	Pyogenic sterile arthritis, pyoderma gangrenosum, and acne syndrome
O43593	Lysine-specific demethylase hairless	758-762	1-40,66-88,116-129,159-171,190-190,195-197,200-204,207-480,505-552,584-585,633-633,635-640,690-793,805-836	Skin diseases	Skin and soft tissue diseases	Atrichia with papular lesions
O43593	Lysine-specific demethylase hairless	758-762	1-40,66-88,116-129,159-171,190-190,195-197,200-204,207-480,505-552,584-585,633-633,635-640,690-793,805-836	Skin diseases	Skin and soft tissue diseases	Localized autosomal recessive hypotrichosis
O43593	Lysine-specific demethylase hairless	758-762	1-40,66-88,116-129,159-171,190-190,195-197,200-204,207-480,505-552,584-585,633-633,635-640,690-793,805-836	Skin diseases	Skin and soft tissue diseases	Hereditary hypotrichosis simplex
O43593	Lysine-specific demethylase hairless	758-762	1-40,66-88,116-129,159-171,190-190,195-197,200-204,207-480,505-552,584-585,633-633,635-640,690-793,805-836	Skin diseases	Skin and soft tissue diseases	Alopecia universalis
O43593	Lysine-specific demethylase hairless	758-762	1-40,66-88,116-129,159-171,190-190,195-197,200-204,207-480,505-552,584-585,633-633,635-640,690-793,805-836	Congenital malformations	Congenital malformations of skin	Marie-Unna hereditary hypotrichosis
O43633	Charged multivesicular body protein 2a	217-222,217-222	1-4,8-8,148-160,182-208,221-222	-	-	-
O43663	Protein regulator of cytokinesis 1	615-616,577-578	1-1,446-620	-	-	-
O43683	Mitotic checkpoint serine/threonine-protein kinase BUB1	229-256,535-537,609-609,625-627	1-1,152-211,233-235,237-240,252-254,256-282,284-734,1084-1085	-	-	-
O43699	Sialic acid-binding Ig-like lectin 6	444-449	1-17,372-373,375-423,442-442,446-446,452-453	-	-	-
O43707	Alpha-actinin-4	12-26	1-36	Urinary system diseases	Kidney diseases	Focal segmental glomerulosclerosis
O43768	Alpha-endosulfine	109-109	1-53,79-121	-	-	-
O43815	Striatin	149-166	1-45,116-169,172-174,178-179,186-387,412-413	-	-	-
O43823	A-kinase anchor protein 8	289-306,572-589,576-593	1-13,168-264,266-383,448-454,456-457,545-692	-	-	-
O43865	S-adenosylhomocysteine hydrolase-like protein 1	66-66,68-68,70-70,71-71,72-72,74-74,77-77,80-80,82-82,84-84,85-85	1-35,52-100	-	-	-
O43918	Autoimmune regulator	414-418	1-4,101-190,234-290,348-422,486-517,542-545	Immune system diseases	Primary immunodeficiency	Other well-defined immunodeficiency syndromes
O43918	Autoimmune regulator	414-418	1-4,101-190,234-290,348-422,486-517,542-545	Immune system diseases	Primary immunodeficiency	Autoimmune polyendocrinopathy syndrome type 1
O60239	SH3 domain-binding protein 5	347-347,349-349	1-63,263-435,437-437,442-444,449-449	-	-	-
O60240	Perilipin-1	291-319	1-16,195-217,284-320,412-522	Congenital disorders of metabolism	Other congenital disorders of metabolism	Familial partial lipodystrophy
O60285	NUAK family SNF1-like kinase 1	399-402,400-401	1-51,319-320,324-324,341-639	-	-	-
O60291	E3 ubiquitin-protein ligase MGRN1	406-409,406-409	1-44,72-73,76-78,105-105,108-112,258-261,332-384,403-552	-	-	-
O60331	Phosphatidylinositol 4-phosphate 5-kinase type-1 gamma	641-668,650-650	1-67,446-476,526-642,649-668	Congenital malformations	Congenital malformations of the musculoskeletal system	Lethal congenital contractural syndrome
O60346	PH domain leucine-rich repeat-containing protein phosphatase 1	1715-1717	1-199,201-470,1170-1170,1428-1562,1568-1569,1572-1636,1641-1646,1672-1717	-	-	-
O60356	Nuclear protein 1	65-82	1-82	-	-	-
O60493	Sorting nexin-3	147-162	1-25,159-162	-	-	-
O60506	Heterogeneous nuclear ribonucleoprotein Q	564-578	1-22,108-117,424-458,493-623	-	-	-
O60516	Eukaryotic translation initiation factor 4E-binding protein 3	96-100	1-6,10-11,72-100	-	-	-
O60566	Mitotic checkpoint serine/threonine-protein kinase BUB1 beta	224-232	1-18,20-20,24-25,27-27,31-31,37-41,47-49,51-51,209-302,309-309,321-337,347-348,350-393,425-425,427-664,668-672,674-714,1041-1050	Other congenital disorders	Chromosomal abnormalities	Mosaic variegated aneuploidy syndrome
O60658	High affinity cAMP-specific and IBMX-insensitive 3',5'-cyclic phosphodiesterase 8A	454-455,454-461,460-461	1-63,335-384,406-421,425-425,427-478,480-480,821-829	-	-	-
O60682	Musculin	71-76	1-119,190-206	-	-	-
O60684	Importin subunit alpha-7	45-54	1-77,505-534	-	-	-
O60711	Leupaxin	70-82,92-103	1-1,13-135	-	-	-
O60828	Polyglutamine-binding protein 1	248-248,251-251,252-252,245-245,245-255	25-38,79-265	Congenital malformations	Other congenital malformations	Renpenning syndrome
O60869	Endothelial differentiation-related factor 1	40-40,58-58	1-3,15-28,33-66	-	-	-
O60885	Bromodomain-containing protein 4	492-494,498-500,503-503	1-56,169-349,351-351,459-610,612-615,676-1341,1345-1346	-	-	-
O60902	Short stature homeobox protein 2	313-326	14-139,199-331	-	-	-
O60931	Cystinosin	362-366	361-367	Congenital disorders of metabolism	Congenital disorders of amino acid metabolism	Cystinosis
O60931	Cystinosin	362-366	361-367	Congenital disorders of metabolism	Lysosomal storage diseases	Cystinosis
O60934	Nibrin	461-467,736-737,736-743,741-742,745-746	327-651,665-677,725-748,750-754	Immune system diseases	Primary immunodeficiency	Immunodeficiency associated with DNA repair defects
O60934	Nibrin	461-467,736-737,736-743,741-742,745-746	327-651,665-677,725-748,750-754	Immune system diseases	Primary immunodeficiency	Nijmegen syndrome
O75022	Leukocyte immunoglobulin-like receptor subfamily B member 3	512-517,593-598,623-628	1-18,423-435,465-631	-	-	-
O75023	Leukocyte immunoglobulin-like receptor subfamily B member 5	582-587	1-2,8-8,14-17,418-449,480-518,532-546,562-590	-	-	-
O75052	Carboxyl-terminal PDZ ligand of neuronal nitric oxide synthase protein	494-506,504-506	1-11,175-311,323-323,329-331,365-425,427-432,434-483,499-506	-	-	-
O75061	Putative tyrosine-protein phosphatase auxilin	409-417	1-55,403-776	-	-	-
O75084	Frizzled-7	569-569,572-574	1-9,33-40,159-200,569-574	Cancers	Cancers of the digestive system	Hepatocellular carcinoma
O75084	Frizzled-7	569-569,572-574	1-9,33-40,159-200,569-574	Cancers	Cancers of the breast and female genital organs	Breast cancer
O75096	Low-density lipoprotein receptor-related protein 4	1766-1769	1-2,13-26,350-357,359-359,361-362,1657-1720,1758-1779,1815-1905	Nervous system diseases	Other nervous and sensory system diseases	Congenital myasthenic syndrome
O75096	Low-density lipoprotein receptor-related protein 4	1766-1769	1-2,13-26,350-357,359-359,361-362,1657-1720,1758-1779,1815-1905	Congenital malformations	Congenital malformations of the musculoskeletal system	Sclerosteosis
O75096	Low-density lipoprotein receptor-related protein 4	1766-1769	1-2,13-26,350-357,359-359,361-362,1657-1720,1758-1779,1815-1905	Congenital malformations	Congenital malformations of the musculoskeletal system	Cenani-Lenz syndactyly syndrome
O75122	CLIP-associating protein 2	494-497,496-497,496-497,499-499,503-503,507-507,517-520,519-520,519-520,525-525,529-529,533-533,537-537,541-541	1-63,307-651,878-1053,1277-1294	-	-	-
O75128	Protein cordon-bleu	298-303,331-336	1-57,140-151,231-702,744-847,880-1107,1120-1145,1188-1236,1239-1242,1254-1254	-	-	-
O75140	GATOR complex protein DEPDC5	447-447,710-710,1065-1065	414-450,474-720,816-844,1001-1081,1093-1172,1307-1346,1519-1541,1603-1603	-	-	-
O75143	Autophagy-related protein 13	447-447	1-7,40-44,205-206,212-213,219-443,445-449,451-467,469-469,472-492	-	-	-
O75150	E3 ubiquitin-protein ligase BRE1B	113-113	1-45,113-180,211-226,415-415,419-419,425-448,450-451,518-655,713-718	-	-	-
O75177	Calcium-responsive transactivator	353-356,371-379,387-396,391-394	1-18,65-396	-	-	-
O75197	Low-density lipoprotein receptor-related protein 5	1591-1596,1605-1612,1538-1545,1574-1581	1-2,8-8,1372-1381,1421-1423,1429-1429,1432-1501,1506-1510,1512-1537,1543-1544,1547-1558,1564-1565,1567-1615	Nervous system diseases	Eye disease	Familial exudative vitreoretinopathy
O75197	Low-density lipoprotein receptor-related protein 5	1591-1596,1605-1612,1538-1545,1574-1581	1-2,8-8,1372-1381,1421-1423,1429-1429,1432-1501,1506-1510,1512-1537,1543-1544,1547-1558,1564-1565,1567-1615	Musculoskeletal diseases	Skeletal diseases	Osteoporosis
O75197	Low-density lipoprotein receptor-related protein 5	1591-1596,1605-1612,1538-1545,1574-1581	1-2,8-8,1372-1381,1421-1423,1429-1429,1432-1501,1506-1510,1512-1537,1543-1544,1547-1558,1564-1565,1567-1615	Musculoskeletal diseases	Skeletal diseases	Hyperostosis corticalis generalisata
O75197	Low-density lipoprotein receptor-related protein 5	1591-1596,1605-1612,1538-1545,1574-1581	1-2,8-8,1372-1381,1421-1423,1429-1429,1432-1501,1506-1510,1512-1537,1543-1544,1547-1558,1564-1565,1567-1615	Congenital malformations	Congenital malformations of the musculoskeletal system	Osteopetrosis
O75197	Low-density lipoprotein receptor-related protein 5	1591-1596,1605-1612,1538-1545,1574-1581	1-2,8-8,1372-1381,1421-1423,1429-1429,1432-1501,1506-1510,1512-1537,1543-1544,1547-1558,1564-1565,1567-1615	Congenital malformations	Congenital malformations of the musculoskeletal system	Worth type autosomal dominant osteosclerosis
O75197	Low-density lipoprotein receptor-related protein 5	1591-1596,1605-1612,1538-1545,1574-1581	1-2,8-8,1372-1381,1421-1423,1429-1429,1432-1501,1506-1510,1512-1537,1543-1544,1547-1558,1564-1565,1567-1615	Congenital malformations	Other congenital malformations	Osteoporosis-pseudoglioma syndrome
O75364	Pituitary homeobox 3	262-275,268-272	1-61,122-302	Nervous system diseases	Eye disease	Cataract
O75364	Pituitary homeobox 3	262-275,268-272	1-61,122-302	Congenital malformations	Congenital malformations of eye	Peters anomaly
O75364	Pituitary homeobox 3	262-275,268-272	1-61,122-302	Congenital malformations	Congenital malformations of eye	Anterior segment dysgenesis
O75376	Nuclear receptor corepressor 1	1933-1937	1-184,202-243,327-377,492-632,677-1554,1628-2043,2067-2260,2287-2440	-	-	-
O75391	Sperm-associated antigen 7	122-139	1-45,125-160,217-227	-	-	-
O75410	Transforming acidic coiled-coil-containing protein 1	226-241,455-471	1-1,23-607,804-805	-	-	-
O75445	Usherin	5200-5202	1-4,28-34,51-51,57-64,86-87,93-94,116-121,299-300,304-306,1509-1538,1890-1890,1894-1905,2052-2062,3152-3167,4524-4534,4536-4536,4872-4886,5018-5034,5064-5064,5068-5070,5073-5161,5165-5197,5199-5199,5201-5202	Nervous system diseases	Eye disease	Retinitis pigmentosa
O75445	Usherin	5200-5202	1-4,28-34,51-51,57-64,86-87,93-94,116-121,299-300,304-306,1509-1538,1890-1890,1894-1905,2052-2062,3152-3167,4524-4534,4536-4536,4872-4886,5018-5034,5064-5064,5068-5070,5073-5161,5165-5197,5199-5199,5201-5202	Nervous system diseases	Eye disease	Usher syndrome (US)
O75448	Mediator of RNA polymerase II transcription subunit 24	857-861	211-212,214-215,217-217,224-224,231-231,387-403,475-487,684-687,690-694,825-888	-	-	-
O75467	Zinc finger protein 324A	130-135	62-103,105-105,108-108,118-135,138-139,144-144,153-158,160-160,197-202,504-553	-	-	-
O75475	PC4 and SFRS1-interacting protein	146-156	92-345,441-530	-	-	-
O75496	Geminin	170-190	1-79,81-83,162-209	Congenital malformations	Other congenital malformations	Meier-Gorlin syndrome
O75521	Enoyl-CoA delta isomerase 2, mitochondrial	392-394	1-29,134-136,393-394	-	-	-
O75533	Splicing factor 3B subunit 1	200-200,218-218,232-232,244-244,248-248,254-254,261-261,293-293,310-310,338-338	1-40,56-56,58-86,100-148,171-171,173-348,351-360,446-464,482-487	Cardiovascular diseases	Hematologic diseases	Myelodysplastic syndrome
O75581	Low-density lipoprotein receptor-related protein 6	1568-1575,1588-1593,1603-1610,1420-1420,1430-1430,1487-1493,1527-1534	6-6,1366-1370,1411-1411,1413-1478,1489-1489,1492-1521,1527-1528,1533-1535,1537-1613	Cancers	Cancers of the breast and female genital organs	Breast cancer
O75581	Low-density lipoprotein receptor-related protein 6	1568-1575,1588-1593,1603-1610,1420-1420,1430-1430,1487-1493,1527-1534	6-6,1366-1370,1411-1411,1413-1478,1489-1489,1492-1521,1527-1528,1533-1535,1537-1613	Cardiovascular diseases	Vascular diseases	Coronary artery disease
O75581	Low-density lipoprotein receptor-related protein 6	1568-1575,1588-1593,1603-1610,1420-1420,1430-1430,1487-1493,1527-1534	6-6,1366-1370,1411-1411,1413-1478,1489-1489,1492-1521,1527-1528,1533-1535,1537-1613	Digestive system diseases	Mouth and dental diseases	Tooth agenesis
O75593	Forkhead box protein H1	287-293	1-30,135-279,281-316,319-319	-	-	-
O75674	TOM1-like protein 1	392-395,421-425,442-445,460-463	1-8,154-199,293-476	-	-	-
O75683	Surfeit locus protein 6	154-158,45-49	1-2,20-110,125-232,299-357,359-361	-	-	-
O75691	Small subunit processome component 20 homolog	2744-2761	1-12,880-907,1720-1760,2721-2785	-	-	-
O75925	E3 SUMO-protein ligase PIAS1	462-473	66-133,420-646,649-649	-	-	-
O75928	E3 SUMO-protein ligase PIAS2	467-473,469-469,470-470,472-472,484-492	69-143,432-621	-	-	-
O75937	DnaJ homolog subfamily C member 8	189-192,203-206	1-17,23-23,145-145,181-253	-	-	-
O75940	Survival of motor neuron-related-splicing factor 30	142-160	58-62,134-139,141-143,150-150,152-152,155-155,157-157,160-164,166-166,231-231,233-238	-	-	-
O75943	Cell cycle checkpoint protein RAD17	646-646,646-646,656-656,656-656	1-86,351-377,514-515,602-681	-	-	-
O75952	Calcium-binding tyrosine phosphorylation-regulated protein	155-155	1-5,72-276,329-493	-	-	-
O94762	ATP-dependent DNA helicase Q5	504-504,508-508,515-515,516-516,666-666	1-9,456-458,479-504,506-522,615-910,983-983,989-991	-	-	-
O94769	Extracellular matrix protein 2	294-296	1-13,15-15,17-20,23-61,85-92,163-316	-	-	-
O94842	TOX high mobility group box family member 4	213-218	1-17,30-31,34-226,277-283,286-288,292-571,613-621	-	-	-
O94851	[F-actin]-monooxygenase MICAL2	660-681	1-11,496-510,630-996,1062-1124	-	-	-
O94900	Thymocyte selection-associated high mobility group box protein TOX	237-256	1-1,6-20,43-264,340-504,506-506,509-510,513-513	-	-	-
O94979	Protein transport protein Sec31A	842-848	791-1112	-	-	-
O94986	Centrosomal protein of 152 kDa	21-21	1-27,29-29,31-240,440-443,445-445,452-457,462-462,465-471,473-474,476-477,479-687,689-722,728-729,732-732,734-806,1000-1003,1005-1005,1011-1011,1013-1013,1018-1018,1022-1028,1030-1040,1049-1050,1052-1083,1120-1142,1323-1464,1479-1705,1709-1710	Congenital malformations	Congenital malformations of the nervous system	Primary microcephaly
O94986	Centrosomal protein of 152 kDa	21-21	1-27,29-29,31-240,440-443,445-445,452-457,462-462,465-471,473-474,476-477,479-687,689-722,728-729,732-732,734-806,1000-1003,1005-1005,1011-1011,1013-1013,1018-1018,1022-1028,1030-1040,1049-1050,1052-1083,1120-1142,1323-1464,1479-1705,1709-1710	Congenital malformations	Other congenital malformations	Seckel syndrome
O94992	Protein HEXIM1	152-155,154-156	1-164,181-195,213-262	-	-	-
O95197	Reticulon-3	1000-1002	1-96,98-98,101-103,105-202,205-209,213-244,270-315,347-381,383-383,385-837,996-1002,1018-1018,1020-1032	-	-	-
O95239	Chromosome-associated kinesin KIF4A	793-798	1-4,381-385,438-440,442-592,786-813,933-938,940-963,965-969,973-973,975-976,978-1085,1121-1219,1222-1225,1229-1232	Other diseases	Mental and behavioural disorders	X-linked mental retardation
O95297	Myelin protein zero-like protein 1	261-266	1-19,199-238,249-269	-	-	-
O95302	Peptidyl-prolyl cis-trans isomerase FKBP9	567-570	1-4,11-11,17-27,562-563,566-570	-	-	-
O95471	Claudin-7	210-211	1-3,190-211	-	-	-
O95551	Tyrosyl-DNA phosphodiesterase 2	92-92,88-88	1-20,70-76,87-108	Nervous system diseases	Neurodegenerative diseases	Autosomal recessive spinocerebellar ataxias
O95630	STAM-binding protein	227-231	1-1,149-153,156-167,199-245	Congenital malformations	Other congenital malformations	Microcephaly-capillary malformation syndrome
O95644	Nuclear factor of activated T-cells, cytoplasmic 1	265-267,310-321,924-933	1-110,130-408,698-943	-	-	-
O95714	E3 ubiquitin-protein ligase HERC2	4827-4827	1-3,50-100,129-137,159-197,199-204,221-254,256-256,260-260,265-270,273-274,277-335,337-366,370-370,381-398,402-405,407-412,414-415,810-831,836-941,943-1055,1057-1057,1060-1083,1128-1128,1130-1144,1147-1147,1153-1153,1174-1176,1178-1204,1297-1303,1305-1305,1317-1330,1333-1333,1335-1388,1390-1394,1451-1451,1453-1503,1521-1541,1543-1543,1545-1547,1549-1642,1654-1654,1661-1662,1668-1668,1673-1675,170…	Other diseases	Mental and behavioural disorders	Syndromic autosomal recessive mental retardation
O95772	STARD3 N-terminal-like protein	208-213	1-38,200-234	-	-	-
O95785	Protein Wiz	1030-1034	1-98,115-263,376-422,426-426,428-699,819-843,972-1037,1091-1174,1283-1331,1463-1581,1627-1651	-	-	-
O95822	Malonyl-CoA decarboxylase, mitochondrial	491-493	1-36,490-493	Congenital disorders of metabolism	Congenital disorders of amino acid metabolism	Malonyl-CoA decarboxylase deficiency
O95832	Claudin-1	210-211	1-3,191-211	Congenital malformations	Congenital malformations of skin	Neonatal ichthyosis-sclerosing cholangitis (NISCH) syndrome
O95835	Serine/threonine-protein kinase LATS1	373-376,556-559,559-559	1-74,83-85,87-100,144-634,1061-1067,1094-1130	-	-	-
O95863	Zinc finger protein SNAI1	95-100,2-2	1-118,121-121,142-147	-	-	-
O95881	Thioredoxin domain-containing protein 12	169-172	1-6,25-25,164-172	-	-	-
O95935	T-box transcription factor TBX18	36-40,18-28	1-18,22-25,29-140,336-415,417-529,532-607	Congenital malformations	Congenital malformations of the urinary system	Congenital anomalies of kidney and urinary tract
O95997	Securin	61-64,71-73	1-92,166-197	-	-	-
P00519	Tyrosine-protein kinase ABL1	605-609,709-715,735-735,762-769	1-59,513-1023	Cancers	Cancers of haematopoietic and lymphoid tissues	B lymphoblastic leukemia/lymphoma
P00519	Tyrosine-protein kinase ABL1	605-609,709-715,735-735,762-769	1-59,513-1023	Cancers	Cancers of haematopoietic and lymphoid tissues	Chronic myeloid leukemia (CML)
P00533	Epidermal growth factor receptor	1016-1016,1068-1068,1069-1069,1092-1092,1197-1197	1-25,681-697,1002-1210	Cancers	Head and neck cancers	Oral cancer
P00533	Epidermal growth factor receptor	1016-1016,1068-1068,1069-1069,1092-1092,1197-1197	1-25,681-697,1002-1210	Cancers	Head and neck cancers	Salivary gland cancer
P00533	Epidermal growth factor receptor	1016-1016,1068-1068,1069-1069,1092-1092,1197-1197	1-25,681-697,1002-1210	Cancers	Head and neck cancers	Oropharyngeal cancer
P00533	Epidermal growth factor receptor	1016-1016,1068-1068,1069-1069,1092-1092,1197-1197	1-25,681-697,1002-1210	Cancers	Head and neck cancers	Laryngeal cancer
P00533	Epidermal growth factor receptor	1016-1016,1068-1068,1069-1069,1092-1092,1197-1197	1-25,681-697,1002-1210	Cancers	Cancers of the digestive system	Esophageal cancer
P00533	Epidermal growth factor receptor	1016-1016,1068-1068,1069-1069,1092-1092,1197-1197	1-25,681-697,1002-1210	Cancers	Cancers of the lung and pleura	Non-small cell lung cancer
P00533	Epidermal growth factor receptor	1016-1016,1068-1068,1069-1069,1092-1092,1197-1197	1-25,681-697,1002-1210	Cancers	Cancers of the breast and female genital organs	Breast cancer
P00533	Epidermal growth factor receptor	1016-1016,1068-1068,1069-1069,1092-1092,1197-1197	1-25,681-697,1002-1210	Cancers	Cancers of the breast and female genital organs	Cervical cancer
P00533	Epidermal growth factor receptor	1016-1016,1068-1068,1069-1069,1092-1092,1197-1197	1-25,681-697,1002-1210	Cancers	Cancers of the breast and female genital organs	Choriocarcinoma
P00533	Epidermal growth factor receptor	1016-1016,1068-1068,1069-1069,1092-1092,1197-1197	1-25,681-697,1002-1210	Cancers	Cancers of the urinary system	Bladder cancer
P00533	Epidermal growth factor receptor	1016-1016,1068-1068,1069-1069,1092-1092,1197-1197	1-25,681-697,1002-1210	Cancers	Cancers of eye, brain, and central nervous system	Glioma
P01106	Myc proto-oncogene protein	62-62	1-5,61-84,141-180,195-352,438-439	Cancers	Head and neck cancers	Oral cancer
P01106	Myc proto-oncogene protein	62-62	1-5,61-84,141-180,195-352,438-439	Cancers	Head and neck cancers	Tonsillar cancer
P01106	Myc proto-oncogene protein	62-62	1-5,61-84,141-180,195-352,438-439	Cancers	Head and neck cancers	Laryngeal cancer
P01106	Myc proto-oncogene protein	62-62	1-5,61-84,141-180,195-352,438-439	Cancers	Cancers of the digestive system	Hepatocellular carcinoma
P01106	Myc proto-oncogene protein	62-62	1-5,61-84,141-180,195-352,438-439	Cancers	Cancers of the lung and pleura	Small cell lung cancer
P01106	Myc proto-oncogene protein	62-62	1-5,61-84,141-180,195-352,438-439	Cancers	Skin cancers	Mycosis fungoides
P01106	Myc proto-oncogene protein	62-62	1-5,61-84,141-180,195-352,438-439	Cancers	Cancers of haematopoietic and lymphoid tissues	Mycosis fungoides
P01106	Myc proto-oncogene protein	62-62	1-5,61-84,141-180,195-352,438-439	Cancers	Cancers of soft tissues and bone	Osteosarcoma
P01106	Myc proto-oncogene protein	62-62	1-5,61-84,141-180,195-352,438-439	Cancers	Cancers of soft tissues and bone	Kaposi sarcoma
P01106	Myc proto-oncogene protein	62-62	1-5,61-84,141-180,195-352,438-439	Cancers	Cancers of the breast and female genital organs	Ovarian cancer
P01106	Myc proto-oncogene protein	62-62	1-5,61-84,141-180,195-352,438-439	Cancers	Cancers of the breast and female genital organs	Fallopian tube cancer
P01106	Myc proto-oncogene protein	62-62	1-5,61-84,141-180,195-352,438-439	Cancers	Cancers of the breast and female genital organs	Choriocarcinoma
P01106	Myc proto-oncogene protein	62-62	1-5,61-84,141-180,195-352,438-439	Cancers	Cancers of male genital organs	Penile cancer
P01106	Myc proto-oncogene protein	62-62	1-5,61-84,141-180,195-352,438-439	Cancers	Cancers of eye, brain, and central nervous system	Medulloblastoma
P01106	Myc proto-oncogene protein	62-62	1-5,61-84,141-180,195-352,438-439	Cancers	Cancers of haematopoietic and lymphoid tissues	B lymphoblastic leukemia/lymphoma
P01106	Myc proto-oncogene protein	62-62	1-5,61-84,141-180,195-352,438-439	Cancers	Cancers of haematopoietic and lymphoid tissues	T lymphoblastic leukemia/lymphoma
P01106	Myc proto-oncogene protein	62-62	1-5,61-84,141-180,195-352,438-439	Cancers	Cancers of haematopoietic and lymphoid tissues	Burkitt lymphoma
P01106	Myc proto-oncogene protein	62-62	1-5,61-84,141-180,195-352,438-439	Cancers	Cancers of haematopoietic and lymphoid tissues	Multiple myeloma
P01730	T-cell surface glycoprotein CD4	457-458	1-25,422-422,425-458	-	-	-
P02452	Collagen alpha-1(I) chain	1093-1095,745-747	1-37,97-136,141-272,276-276,278-1112,1119-1119,1121-1228,1246-1247	Musculoskeletal diseases	Skeletal diseases	Infantile cortical hyperostosis
P02452	Collagen alpha-1(I) chain	1093-1095,745-747	1-37,97-136,141-272,276-276,278-1112,1119-1119,1121-1228,1246-1247	Musculoskeletal diseases	Skeletal diseases	Osteoporosis
P02452	Collagen alpha-1(I) chain	1093-1095,745-747	1-37,97-136,141-272,276-276,278-1112,1119-1119,1121-1228,1246-1247	Congenital malformations	Congenital malformations of the musculoskeletal system	Osteogenesis imperfecta
P02452	Collagen alpha-1(I) chain	1093-1095,745-747	1-37,97-136,141-272,276-276,278-1112,1119-1119,1121-1228,1246-1247	Congenital malformations	Congenital malformations of the musculoskeletal system	Ehlers-Danlos syndrome
P02545	Prelamin-A/C	661-661,417-422	1-29,384-437,547-640,644-645,647-664	Nervous system diseases	Neurodegenerative diseases	Charcot-Marie-Tooth disease
P02545	Prelamin-A/C	661-661,417-422	1-29,384-437,547-640,644-645,647-664	Cardiovascular diseases	Cardiac diseases	Dilated cardiomyopathy
P02545	Prelamin-A/C	661-661,417-422	1-29,384-437,547-640,644-645,647-664	Cardiovascular diseases	Cardiac diseases	Left ventricular noncompaction
P02545	Prelamin-A/C	661-661,417-422	1-29,384-437,547-640,644-645,647-664	Endocrine and metabolic diseases	Other endocrine and metabolic diseases	Hutchinson-Gilford progeria syndrome
P02545	Prelamin-A/C	661-661,417-422	1-29,384-437,547-640,644-645,647-664	Musculoskeletal diseases	Muscular diseases	Congenital muscular dystrophies (CMD/MDC)
P02545	Prelamin-A/C	661-661,417-422	1-29,384-437,547-640,644-645,647-664	Musculoskeletal diseases	Muscular diseases	Emery-Dreifuss muscular dystrophy
P02545	Prelamin-A/C	661-661,417-422	1-29,384-437,547-640,644-645,647-664	Musculoskeletal diseases	Muscular diseases	Limb-girdle muscular dystrophy
P02545	Prelamin-A/C	661-661,417-422	1-29,384-437,547-640,644-645,647-664	Congenital disorders of metabolism	Other congenital disorders of metabolism	Familial partial lipodystrophy
P02545	Prelamin-A/C	661-661,417-422	1-29,384-437,547-640,644-645,647-664	Congenital malformations	Congenital malformations of skin	Restrictive dermopathy
P02545	Prelamin-A/C	661-661,417-422	1-29,384-437,547-640,644-645,647-664	Congenital malformations	Other congenital malformations	Mandibuloacral dysplasia
P02671	Fibrinogen alpha chain	36-38	1-45,221-223,225-237,239-239,262-432,436-436,439-441,443-460,547-624	Nervous system diseases	Neurodegenerative diseases	Familial amyloidosis
P02671	Fibrinogen alpha chain	36-38	1-45,221-223,225-237,239-239,262-432,436-436,439-441,443-460,547-624	Cardiovascular diseases	Hematologic diseases	Afibrinogenemia
P02671	Fibrinogen alpha chain	36-38	1-45,221-223,225-237,239-239,262-432,436-436,439-441,443-460,547-624	Cardiovascular diseases	Hematologic diseases	Inherited thrombophilia
P02675	Fibrinogen beta chain	45-47	1-31,35-36,42-87,489-491	Cardiovascular diseases	Hematologic diseases	Afibrinogenemia
P02675	Fibrinogen beta chain	45-47	1-31,35-36,42-87,489-491	Cardiovascular diseases	Hematologic diseases	Inherited thrombophilia
P02810	Salivary acidic proline-rich phosphoprotein 1/2	17-46	1-166	-	-	-
P03372	Estrogen receptor	118-118,35-47	1-179,257-304,548-595	Cancers	Cancers of the breast and female genital organs	Breast cancer
P03372	Estrogen receptor	118-118,35-47	1-179,257-304,548-595	Endocrine and metabolic diseases	Hypothalamus and pituitary gland diseases	Estrogen resistance syndrome
P04150	Glucocorticoid receptor	101-101	1-183,185-186,189-415,492-519	Endocrine and metabolic diseases	Hypothalamus and pituitary gland diseases	Glucocorticoid resistance syndrome
P04150	Glucocorticoid receptor	101-101	1-183,185-186,189-415,492-519	Musculoskeletal diseases	Skeletal diseases	Glucocorticoid-induced osteonecrosis
P04156	Major prion protein	23-38	1-108,253-253	Nervous system diseases	Neurodegenerative diseases	Huntington disease-like syndrome
P04156	Major prion protein	23-38	1-108,253-253	Nervous system diseases	Neurodegenerative diseases	Prion disease
P04198	N-myc proto-oncogene protein	61-89,73-73	1-11,61-73,123-179,196-385,457-457,463-464	Cancers	Cancers of eye, brain, and central nervous system	Neuroblastoma
P04198	N-myc proto-oncogene protein	61-89,73-73	1-11,61-73,123-179,196-385,457-457,463-464	Congenital malformations	Other congenital malformations	Feingold syndrome
P04275	von Willebrand factor	2507-2509	1-25,751-754,756-758,1233-1262,1463-1493,1674-1674,1678-1681,1872-1886,2500-2517,2704-2704	Cardiovascular diseases	Hematologic diseases	Hemophilia
P04275	von Willebrand factor	2507-2509	1-25,751-754,756-758,1233-1262,1463-1493,1674-1674,1678-1681,1872-1886,2500-2517,2704-2704	Cardiovascular diseases	Hematologic diseases	Macrothrombocytopenia
P04275	von Willebrand factor	2507-2509	1-25,751-754,756-758,1233-1262,1463-1493,1674-1674,1678-1681,1872-1886,2500-2517,2704-2704	Cardiovascular diseases	Hematologic diseases	von Willebrand disease
P04626	Receptor tyrosine-protein kinase erbB-2	1195-1197,676-689,676-689	1-19,688-688,690-690,692-702,704-704,706-706,994-1255	Cancers	Head and neck cancers	Salivary gland cancer
P04626	Receptor tyrosine-protein kinase erbB-2	1195-1197,676-689,676-689	1-19,688-688,690-690,692-702,704-704,706-706,994-1255	Cancers	Cancers of the digestive system	Gastric cancer
P04626	Receptor tyrosine-protein kinase erbB-2	1195-1197,676-689,676-689	1-19,688-688,690-690,692-702,704-704,706-706,994-1255	Cancers	Cancers of the digestive system	Cholangiocarcinoma
P04626	Receptor tyrosine-protein kinase erbB-2	1195-1197,676-689,676-689	1-19,688-688,690-690,692-702,704-704,706-706,994-1255	Cancers	Cancers of the digestive system	Pancreatic cancer
P04626	Receptor tyrosine-protein kinase erbB-2	1195-1197,676-689,676-689	1-19,688-688,690-690,692-702,704-704,706-706,994-1255	Cancers	Cancers of the breast and female genital organs	Breast cancer
P04626	Receptor tyrosine-protein kinase erbB-2	1195-1197,676-689,676-689	1-19,688-688,690-690,692-702,704-704,706-706,994-1255	Cancers	Cancers of the breast and female genital organs	Cervical cancer
P04626	Receptor tyrosine-protein kinase erbB-2	1195-1197,676-689,676-689	1-19,688-688,690-690,692-702,704-704,706-706,994-1255	Cancers	Cancers of the breast and female genital organs	Endometrial cancer
P04626	Receptor tyrosine-protein kinase erbB-2	1195-1197,676-689,676-689	1-19,688-688,690-690,692-702,704-704,706-706,994-1255	Cancers	Cancers of the breast and female genital organs	Ovarian cancer
P04626	Receptor tyrosine-protein kinase erbB-2	1195-1197,676-689,676-689	1-19,688-688,690-690,692-702,704-704,706-706,994-1255	Cancers	Cancers of the breast and female genital organs	Fallopian tube cancer
P04626	Receptor tyrosine-protein kinase erbB-2	1195-1197,676-689,676-689	1-19,688-688,690-690,692-702,704-704,706-706,994-1255	Cancers	Cancers of the breast and female genital organs	Choriocarcinoma
P04626	Receptor tyrosine-protein kinase erbB-2	1195-1197,676-689,676-689	1-19,688-688,690-690,692-702,704-704,706-706,994-1255	Cancers	Cancers of the urinary system	Bladder cancer
P04629	High affinity nerve growth factor receptor	469-490	1-30,399-399,401-413,450-461,472-472,477-493,795-795	Cancers	Cancers of eye, brain, and central nervous system	Neuroblastoma
P04629	High affinity nerve growth factor receptor	469-490	1-30,399-399,401-413,450-461,472-472,477-493,795-795	Cancers	Cancers of endocrine organs	Thyroid cancer
P04629	High affinity nerve growth factor receptor	469-490	1-30,399-399,401-413,450-461,472-472,477-493,795-795	Nervous system diseases	Neurodegenerative diseases	Hereditary sensory and autonomic neuropathy
P04629	High affinity nerve growth factor receptor	469-490	1-30,399-399,401-413,450-461,472-472,477-493,795-795	Nervous system diseases	Other nervous and sensory system diseases	Congenital pain insensitivity with anhidrosis
P04637	Cellular tumor antigen p53	305-321,361-361,362-362,368-387,370-372,15-15,17-25,22-23,48-56,359-359,359-363	1-38,49-95,290-324,358-393	Cancers	Head and neck cancers	Oral cancer
P04637	Cellular tumor antigen p53	305-321,361-361,362-362,368-387,370-372,15-15,17-25,22-23,48-56,359-359,359-363	1-38,49-95,290-324,358-393	Cancers	Head and neck cancers	Oropharyngeal cancer
P04637	Cellular tumor antigen p53	305-321,361-361,362-362,368-387,370-372,15-15,17-25,22-23,48-56,359-359,359-363	1-38,49-95,290-324,358-393	Cancers	Head and neck cancers	Laryngeal cancer
P04637	Cellular tumor antigen p53	305-321,361-361,362-362,368-387,370-372,15-15,17-25,22-23,48-56,359-359,359-363	1-38,49-95,290-324,358-393	Cancers	Cancers of the digestive system	Esophageal cancer
P04637	Cellular tumor antigen p53	305-321,361-361,362-362,368-387,370-372,15-15,17-25,22-23,48-56,359-359,359-363	1-38,49-95,290-324,358-393	Cancers	Cancers of the digestive system	Gastric cancer
P04637	Cellular tumor antigen p53	305-321,361-361,362-362,368-387,370-372,15-15,17-25,22-23,48-56,359-359,359-363	1-38,49-95,290-324,358-393	Cancers	Cancers of the digestive system	Colorectal cancer
P04637	Cellular tumor antigen p53	305-321,361-361,362-362,368-387,370-372,15-15,17-25,22-23,48-56,359-359,359-363	1-38,49-95,290-324,358-393	Cancers	Cancers of the digestive system	Cancer of the anal canal
P04637	Cellular tumor antigen p53	305-321,361-361,362-362,368-387,370-372,15-15,17-25,22-23,48-56,359-359,359-363	1-38,49-95,290-324,358-393	Cancers	Cancers of the digestive system	Hepatocellular carcinoma
P04637	Cellular tumor antigen p53	305-321,361-361,362-362,368-387,370-372,15-15,17-25,22-23,48-56,359-359,359-363	1-38,49-95,290-324,358-393	Cancers	Cancers of the digestive system	Hepatic angiosarcoma
P04637	Cellular tumor antigen p53	305-321,361-361,362-362,368-387,370-372,15-15,17-25,22-23,48-56,359-359,359-363	1-38,49-95,290-324,358-393	Cancers	Cancers of the digestive system	Cholangiocarcinoma
P04637	Cellular tumor antigen p53	305-321,361-361,362-362,368-387,370-372,15-15,17-25,22-23,48-56,359-359,359-363	1-38,49-95,290-324,358-393	Cancers	Cancers of the digestive system	Gallbladder cancer
P04637	Cellular tumor antigen p53	305-321,361-361,362-362,368-387,370-372,15-15,17-25,22-23,48-56,359-359,359-363	1-38,49-95,290-324,358-393	Cancers	Cancers of the digestive system	Pancreatic cancer
P04637	Cellular tumor antigen p53	305-321,361-361,362-362,368-387,370-372,15-15,17-25,22-23,48-56,359-359,359-363	1-38,49-95,290-324,358-393	Cancers	Cancers of the lung and pleura	Non-small cell lung cancer
P04637	Cellular tumor antigen p53	305-321,361-361,362-362,368-387,370-372,15-15,17-25,22-23,48-56,359-359,359-363	1-38,49-95,290-324,358-393	Cancers	Cancers of the lung and pleura	Small cell lung cancer
P04637	Cellular tumor antigen p53	305-321,361-361,362-362,368-387,370-372,15-15,17-25,22-23,48-56,359-359,359-363	1-38,49-95,290-324,358-393	Cancers	Cancers of the lung and pleura	Malignant pleural mesothelioma
P04637	Cellular tumor antigen p53	305-321,361-361,362-362,368-387,370-372,15-15,17-25,22-23,48-56,359-359,359-363	1-38,49-95,290-324,358-393	Cancers	Skin cancers	Melanoma
P04637	Cellular tumor antigen p53	305-321,361-361,362-362,368-387,370-372,15-15,17-25,22-23,48-56,359-359,359-363	1-38,49-95,290-324,358-393	Cancers	Skin cancers	Basal cell carcinoma
P04637	Cellular tumor antigen p53	305-321,361-361,362-362,368-387,370-372,15-15,17-25,22-23,48-56,359-359,359-363	1-38,49-95,290-324,358-393	Cancers	Skin cancers	Squamous cell carcinoma
P04637	Cellular tumor antigen p53	305-321,361-361,362-362,368-387,370-372,15-15,17-25,22-23,48-56,359-359,359-363	1-38,49-95,290-324,358-393	Cancers	Skin cancers	Merkel cell carcinoma
P04637	Cellular tumor antigen p53	305-321,361-361,362-362,368-387,370-372,15-15,17-25,22-23,48-56,359-359,359-363	1-38,49-95,290-324,358-393	Cancers	Skin cancers	Mycosis fungoides
P04637	Cellular tumor antigen p53	305-321,361-361,362-362,368-387,370-372,15-15,17-25,22-23,48-56,359-359,359-363	1-38,49-95,290-324,358-393	Cancers	Cancers of haematopoietic and lymphoid tissues	Mycosis fungoides
P04637	Cellular tumor antigen p53	305-321,361-361,362-362,368-387,370-372,15-15,17-25,22-23,48-56,359-359,359-363	1-38,49-95,290-324,358-393	Cancers	Cancers of soft tissues and bone	Osteosarcoma
P04637	Cellular tumor antigen p53	305-321,361-361,362-362,368-387,370-372,15-15,17-25,22-23,48-56,359-359,359-363	1-38,49-95,290-324,358-393	Cancers	Cancers of soft tissues and bone	Kaposi sarcoma
P04637	Cellular tumor antigen p53	305-321,361-361,362-362,368-387,370-372,15-15,17-25,22-23,48-56,359-359,359-363	1-38,49-95,290-324,358-393	Cancers	Cancers of the breast and female genital organs	Breast cancer
P04637	Cellular tumor antigen p53	305-321,361-361,362-362,368-387,370-372,15-15,17-25,22-23,48-56,359-359,359-363	1-38,49-95,290-324,358-393	Cancers	Cancers of the breast and female genital organs	Vulvar cancer
P04637	Cellular tumor antigen p53	305-321,361-361,362-362,368-387,370-372,15-15,17-25,22-23,48-56,359-359,359-363	1-38,49-95,290-324,358-393	Cancers	Cancers of the breast and female genital organs	Endometrial cancer
P04637	Cellular tumor antigen p53	305-321,361-361,362-362,368-387,370-372,15-15,17-25,22-23,48-56,359-359,359-363	1-38,49-95,290-324,358-393	Cancers	Cancers of the breast and female genital organs	Ovarian cancer
P04637	Cellular tumor antigen p53	305-321,361-361,362-362,368-387,370-372,15-15,17-25,22-23,48-56,359-359,359-363	1-38,49-95,290-324,358-393	Cancers	Cancers of the breast and female genital organs	Fallopian tube cancer
P04637	Cellular tumor antigen p53	305-321,361-361,362-362,368-387,370-372,15-15,17-25,22-23,48-56,359-359,359-363	1-38,49-95,290-324,358-393	Cancers	Cancers of the breast and female genital organs	Choriocarcinoma
P04637	Cellular tumor antigen p53	305-321,361-361,362-362,368-387,370-372,15-15,17-25,22-23,48-56,359-359,359-363	1-38,49-95,290-324,358-393	Cancers	Cancers of male genital organs	Penile cancer
P04637	Cellular tumor antigen p53	305-321,361-361,362-362,368-387,370-372,15-15,17-25,22-23,48-56,359-359,359-363	1-38,49-95,290-324,358-393	Cancers	Cancers of the urinary system	Bladder cancer
P04637	Cellular tumor antigen p53	305-321,361-361,362-362,368-387,370-372,15-15,17-25,22-23,48-56,359-359,359-363	1-38,49-95,290-324,358-393	Cancers	Cancers of eye, brain, and central nervous system	Glioma
P04637	Cellular tumor antigen p53	305-321,361-361,362-362,368-387,370-372,15-15,17-25,22-23,48-56,359-359,359-363	1-38,49-95,290-324,358-393	Cancers	Cancers of eye, brain, and central nervous system	Medulloblastoma
P04637	Cellular tumor antigen p53	305-321,361-361,362-362,368-387,370-372,15-15,17-25,22-23,48-56,359-359,359-363	1-38,49-95,290-324,358-393	Cancers	Cancers of endocrine organs	Thyroid cancer
P04637	Cellular tumor antigen p53	305-321,361-361,362-362,368-387,370-372,15-15,17-25,22-23,48-56,359-359,359-363	1-38,49-95,290-324,358-393	Cancers	Cancers of endocrine organs	Adrenal carcinoma
P04637	Cellular tumor antigen p53	305-321,361-361,362-362,368-387,370-372,15-15,17-25,22-23,48-56,359-359,359-363	1-38,49-95,290-324,358-393	Cancers	Cancers of haematopoietic and lymphoid tissues	Mantle cell lymphoma
P04637	Cellular tumor antigen p53	305-321,361-361,362-362,368-387,370-372,15-15,17-25,22-23,48-56,359-359,359-363	1-38,49-95,290-324,358-393	Cancers	Cancers of haematopoietic and lymphoid tissues	Burkitt lymphoma
P04637	Cellular tumor antigen p53	305-321,361-361,362-362,368-387,370-372,15-15,17-25,22-23,48-56,359-359,359-363	1-38,49-95,290-324,358-393	Cancers	Cancers of haematopoietic and lymphoid tissues	Multiple myeloma
P04637	Cellular tumor antigen p53	305-321,361-361,362-362,368-387,370-372,15-15,17-25,22-23,48-56,359-359,359-363	1-38,49-95,290-324,358-393	Cancers	Cancers of haematopoietic and lymphoid tissues	Chronic lymphocytic leukemia (CLL)
P04637	Cellular tumor antigen p53	305-321,361-361,362-362,368-387,370-372,15-15,17-25,22-23,48-56,359-359,359-363	1-38,49-95,290-324,358-393	Cancers	Cancers of haematopoietic and lymphoid tissues	Hairy-cell leukemia
P04637	Cellular tumor antigen p53	305-321,361-361,362-362,368-387,370-372,15-15,17-25,22-23,48-56,359-359,359-363	1-38,49-95,290-324,358-393	Cancers	Cancers of haematopoietic and lymphoid tissues	Adult T-cell leukemia
P04637	Cellular tumor antigen p53	305-321,361-361,362-362,368-387,370-372,15-15,17-25,22-23,48-56,359-359,359-363	1-38,49-95,290-324,358-393	Cancers	Cancers of haematopoietic and lymphoid tissues	Chronic myeloid leukemia (CML)
P04637	Cellular tumor antigen p53	305-321,361-361,362-362,368-387,370-372,15-15,17-25,22-23,48-56,359-359,359-363	1-38,49-95,290-324,358-393	Nervous system diseases	Other nervous and sensory system diseases	Choroid plexus papilloma
P04637	Cellular tumor antigen p53	305-321,361-361,362-362,368-387,370-372,15-15,17-25,22-23,48-56,359-359,359-363	1-38,49-95,290-324,358-393	Cardiovascular diseases	Hematologic diseases	Myelodysplastic syndrome
P04637	Cellular tumor antigen p53	305-321,361-361,362-362,368-387,370-372,15-15,17-25,22-23,48-56,359-359,359-363	1-38,49-95,290-324,358-393	Musculoskeletal diseases	Skeletal diseases	Giant cell tumor of bone
P04637	Cellular tumor antigen p53	305-321,361-361,362-362,368-387,370-372,15-15,17-25,22-23,48-56,359-359,359-363	1-38,49-95,290-324,358-393	Other diseases	Others	Li-Fraumeni syndrome
P05067	Amyloid-beta A4 protein	656-656	1-25,193-284,346-354,569-700	Nervous system diseases	Neurodegenerative diseases	Alzheimer disease
P05067	Amyloid-beta A4 protein	656-656	1-25,193-284,346-354,569-700	Nervous system diseases	Neurodegenerative diseases	Cerebral amyloid angiopathy
P05412	Transcription factor AP-1	63-63,73-73,91-91,93-93	1-3,9-10,15-34,42-104,106-106,147-225,330-331	-	-	-
P05549	Transcription factor AP-2-alpha	57-62	14-116,181-203,414-437	Congenital malformations	Congenital malformations of face and neck	Branchiooculofacial syndrome
P05556	Integrin beta-1	778-778,785-792	1-22,24-24,98-98,103-103,105-105,776-780,791-791,798-798	-	-	-
P05783	Keratin, type I cytoskeletal 18	53-53	1-32,45-77,391-401,417-418,420-430	-	-	-
P05997	Collagen alpha-2(V) chain	1067-1069,1070-1072,1100-1102,506-508,944-946,1127-1129,1136-1138	1-39,97-171,177-264,276-277,279-1269,1272-1272,1274-1279,1284-1284	Congenital malformations	Congenital malformations of the musculoskeletal system	Ehlers-Danlos syndrome
P06213	Insulin receptor	1361-1364	1-8,686-722,746-766,1311-1382	Endocrine and metabolic diseases	Diabetes	Rabson-Mendenhall syndrome
P06213	Insulin receptor	1361-1364	1-8,686-722,746-766,1311-1382	Endocrine and metabolic diseases	Diabetes	Insulin-resistant diabetes mellitus with acanthosis nigricans
P06213	Insulin receptor	1361-1364	1-8,686-722,746-766,1311-1382	Endocrine and metabolic diseases	Other endocrine and metabolic diseases	Leprechaunism
P06213	Insulin receptor	1361-1364	1-8,686-722,746-766,1311-1382	Congenital disorders of metabolism	Other congenital disorders of metabolism	Familial hyperinsulinemic hypoglycemia
P06239	Tyrosine-protein kinase Lck	59-59	1-59,507-509	Immune system diseases	Primary immunodeficiency	Combined immunodeficiency
P06400	Retinoblastoma-associated protein	821-821,826-826,860-860,870-876	1-49,581-642,786-796,808-808,810-810,812-826,848-928	Cancers	Cancers of the digestive system	Esophageal cancer
P06400	Retinoblastoma-associated protein	821-821,826-826,860-860,870-876	1-49,581-642,786-796,808-808,810-810,812-826,848-928	Cancers	Cancers of the digestive system	Hepatocellular carcinoma
P06400	Retinoblastoma-associated protein	821-821,826-826,860-860,870-876	1-49,581-642,786-796,808-808,810-810,812-826,848-928	Cancers	Cancers of the lung and pleura	Small cell lung cancer
P06400	Retinoblastoma-associated protein	821-821,826-826,860-860,870-876	1-49,581-642,786-796,808-808,810-810,812-826,848-928	Cancers	Cancers of soft tissues and bone	Osteosarcoma
P06400	Retinoblastoma-associated protein	821-821,826-826,860-860,870-876	1-49,581-642,786-796,808-808,810-810,812-826,848-928	Cancers	Cancers of the urinary system	Bladder cancer
P06400	Retinoblastoma-associated protein	821-821,826-826,860-860,870-876	1-49,581-642,786-796,808-808,810-810,812-826,848-928	Cancers	Cancers of eye, brain, and central nervous system	Retinoblastoma
P06400	Retinoblastoma-associated protein	821-821,826-826,860-860,870-876	1-49,581-642,786-796,808-808,810-810,812-826,848-928	Cancers	Cancers of eye, brain, and central nervous system	Glioma
P06400	Retinoblastoma-associated protein	821-821,826-826,860-860,870-876	1-49,581-642,786-796,808-808,810-810,812-826,848-928	Cancers	Cancers of haematopoietic and lymphoid tissues	Chronic myeloid leukemia (CML)
P06401	Progesterone receptor	183-187,115-119,55-59	1-354,356-559,643-681	-	-	-
P06733	Alpha-enolase	405-434	1-1,434-434	-	-	-
P06748	Nucleophosmin	191-197,152-157	1-12,120-244	-	-	-
P07237	Protein disulfide-isomerase	505-508	1-17,476-508	Congenital malformations	Congenital malformations of the musculoskeletal system	Cole-Carpenter syndrome
P07306	Asialoglycoprotein receptor 1	5-8	1-40,282-291	-	-	-
P07307	Asialoglycoprotein receptor 2	5-8	1-56,306-311	-	-	-
P07355	Annexin A2	2-24	1-1,6-16,18-19	-	-	-
P07550	Beta-2 adrenergic receptor	410-413	1-22,351-413	Immune system diseases	Allergies and autoimmune diseases	Asthma
P07550	Beta-2 adrenergic receptor	410-413	1-22,351-413	Endocrine and metabolic diseases	Other endocrine and metabolic diseases	Genetic obesity
P07766	T-cell surface glycoprotein CD3 epsilon chain	175-192	1-1,161-207	Immune system diseases	Primary immunodeficiency	T-B+Severe combined immunodeficiency
P07814	Bifunctional glutamate/proline--tRNA ligase	886-886	1-1,38-38,168-184,709-748,806-823,871-900,954-1012	-	-	-
P07900	Heat shock protein HSP 90-alpha	723-732,728-732,728-732,729-732	1-10,225-278,698-732	-	-	-
P07910	Heterogeneous nuclear ribonucleoproteins C1/C2	155-161	1-1,107-108,139-190,211-306	-	-	-
P07992	DNA excision repair protein ERCC-1	17-23	1-97	Congenital malformations	Other congenital malformations	Disorders of nucleotide excision repair
P08069	Insulin-like growth factor 1 receptor	1346-1346	1-25,664-719,1283-1367	Cancers	Cancers of the digestive system	Hepatocellular carcinoma
P08069	Insulin-like growth factor 1 receptor	1346-1346	1-25,664-719,1283-1367	Cancers	Cancers of the lung and pleura	Malignant pleural mesothelioma
P08069	Insulin-like growth factor 1 receptor	1346-1346	1-25,664-719,1283-1367	Cancers	Cancers of soft tissues and bone	Synovial sarcoma
P08069	Insulin-like growth factor 1 receptor	1346-1346	1-25,664-719,1283-1367	Endocrine and metabolic diseases	Hypothalamus and pituitary gland diseases	Growth delay due to insulin-like growth factor I resistance
P08151	Zinc finger protein GLI1	120-124,375-381	1-229,375-630,632-1040,1054-1101,1103-1106	-	-	-
P08238	Heat shock protein HSP 90-beta	226-226,255-255,720-724	1-11,221-270,690-724	-	-	-
P08473	Neprilysin	16-23	1-28	Nervous system diseases	Neurodegenerative diseases	Spinocerebellar ataxia (SCA)
P08473	Neprilysin	16-23	1-28	Nervous system diseases	Neurodegenerative diseases	Charcot-Marie-Tooth disease
P08514	Integrin alpha-IIb	1029-1030	1-26,1026-1039	Cardiovascular diseases	Hematologic diseases	Macrothrombocytopenia
P08514	Integrin alpha-IIb	1029-1030	1-26,1026-1039	Cardiovascular diseases	Hematologic diseases	Glanzmann thrombasthenia
P08588	Beta-1 adrenergic receptor	474-474,474-474,474-477,475-475,475-475,475-475,476-476,477-477,477-477	1-51,261-312,394-477	-	-	-
P08922	Proto-oncogene tyrosine-protein kinase ROS	2274-2274,2334-2334	274-286,1887-1912,2230-2330,2332-2347	Cancers	Cancers of the lung and pleura	Non-small cell lung cancer
P09132	Signal recognition particle 19 kDa protein	136-144	1-4,117-144	-	-	-
P09429	High mobility group protein B1	178-184,80-96	84-94,161-161,166-215	-	-	-
P09619	Platelet-derived growth factor receptor beta	1021-1021,1009-1009	1-31,463-467,469-469,471-472,979-1106	Cancers	Cancers of eye, brain, and central nervous system	Glioma
P09619	Platelet-derived growth factor receptor beta	1021-1021,1009-1009	1-31,463-467,469-469,471-472,979-1106	Nervous system diseases	Neurodegenerative diseases	Familial idiopathic basal ganglia calcification
P09619	Platelet-derived growth factor receptor beta	1021-1021,1009-1009	1-31,463-467,469-469,471-472,979-1106	Skin diseases	Skin and soft tissue diseases	Infantile myofibromatosis
P09651	Heterogeneous nuclear ribonucleoprotein A1	218-240	1-8,182-246,252-286,289-290,313-372	Nervous system diseases	Neurodegenerative diseases	Amyotrophic lateral sclerosis (ALS)
P09651	Heterogeneous nuclear ribonucleoprotein A1	218-240	1-8,182-246,252-286,289-290,313-372	Musculoskeletal diseases	Muscular diseases	Inclusion body myopathy with Paget disease of bone and frontotemporal dementia
P09693	T-cell surface glycoprotein CD3 gamma chain	153-154	1-6,140-182	-	-	-
P09874	Poly [ADP-ribose] polymerase 1	207-209,221-226,499-499,507-507,519-519	1-4,202-237,358-386,483-525	-	-	-
P09958	Furin	773-779	1-23,579-580,673-707,766-794	-	-	-
P0C024	Peroxisomal coenzyme A diphosphatase NUDT7	236-238	1-9,235-238	-	-	-
P0C0S5	Histone H2A.Z	1-17,120-128	1-18,117-128	-	-	-
P0C1S8	Wee1-like protein kinase 2	173-175	1-199,514-567	-	-	-
P0CAP1	Myocardial zonula adherens protein	424-425	1-69,405-449,462-466	-	-	-
P10244	Myb-related protein B	411-417,564-584	1-27,185-523,527-529,548-655	-	-	-
P10451	Osteopontin	159-161	1-314	-	-	-
P10636	Microtubule-associated protein tau	548-548,552-552,579-579	1-594,596-601,603-632,634-682,684-758	Nervous system diseases	Neurodegenerative diseases	Amyotrophic lateral sclerosis (ALS)
P10636	Microtubule-associated protein tau	548-548,552-552,579-579	1-594,596-601,603-632,634-682,684-758	Nervous system diseases	Neurodegenerative diseases	Progressive supranuclear palsy
P10636	Microtubule-associated protein tau	548-548,552-552,579-579	1-594,596-601,603-632,634-682,684-758	Nervous system diseases	Neurodegenerative diseases	Frontotemporal lobar degeneration
P10909	Clusterin	443-447	1-20,24-59,182-185,208-208,211-229,246-248,250-251,253-254,257-287,390-404,406-406,441-449	-	-	-
P11021	Endoplasmic reticulum chaperone BiP	651-654	1-24,636-654	-	-	-
P11137	Microtubule-associated protein 2	1447-1467	1-88,106-1694,1736-1827	-	-	-
P11161	E3 SUMO-protein ligase EGR2	162-165	1-14,20-24,26-85,120-215,227-311,318-337,422-476	Nervous system diseases	Neurodegenerative diseases	Charcot-Marie-Tooth disease
P11274	Breakpoint cluster region protein	1269-1271,1271-1271,177-177	1-1,67-498,869-871,891-905,1039-1048,1225-1235,1256-1271	-	-	-
P11388	DNA topoisomerase 2-alpha	1469-1469	1-28,420-432,1090-1121,1184-1531	-	-	-
P11474	Steroid hormone receptor ERR1	421-423,423-423	1-72,163-190,423-423	-	-	-
P11488	Guanine nucleotide-binding protein G(t) subunit alpha-1	2-2	1-21	Nervous system diseases	Eye disease	Congenital stationary night blindness
P12109	Collagen alpha-1(VI) chain	262-264,442-444,478-480	1-24,254-256,259-317,325-326,328-330,332-332,335-434,440-604,608-611	Musculoskeletal diseases	Skeletal diseases	Ossification of the posterior longitudinal ligament of spine
P12109	Collagen alpha-1(VI) chain	262-264,442-444,478-480	1-24,254-256,259-317,325-326,328-330,332-332,335-434,440-604,608-611	Musculoskeletal diseases	Muscular diseases	Congenital muscular dystrophies (CMD/MDC)
P12109	Collagen alpha-1(VI) chain	262-264,442-444,478-480	1-24,254-256,259-317,325-326,328-330,332-332,335-434,440-604,608-611	Musculoskeletal diseases	Muscular diseases	Collagen VI myopathy
P12109	Collagen alpha-1(VI) chain	262-264,442-444,478-480	1-24,254-256,259-317,325-326,328-330,332-332,335-434,440-604,608-611	Musculoskeletal diseases	Muscular diseases	Ullrich disease
P12109	Collagen alpha-1(VI) chain	262-264,442-444,478-480	1-24,254-256,259-317,325-326,328-330,332-332,335-434,440-604,608-611	Musculoskeletal diseases	Muscular diseases	Bethlem myopathy
P12110	Collagen alpha-2(VI) chain	489-491,498-500,539-541,366-368,426-428	1-31,33-33,35-35,261-261,269-277,295-332,334-593,595-595	Musculoskeletal diseases	Muscular diseases	Congenital muscular dystrophies (CMD/MDC)
P12110	Collagen alpha-2(VI) chain	489-491,498-500,539-541,366-368,426-428	1-31,33-33,35-35,261-261,269-277,295-332,334-593,595-595	Musculoskeletal diseases	Muscular diseases	Collagen VI myopathy
P12110	Collagen alpha-2(VI) chain	489-491,498-500,539-541,366-368,426-428	1-31,33-33,35-35,261-261,269-277,295-332,334-593,595-595	Musculoskeletal diseases	Muscular diseases	Ullrich disease
P12110	Collagen alpha-2(VI) chain	489-491,498-500,539-541,366-368,426-428	1-31,33-33,35-35,261-261,269-277,295-332,334-593,595-595	Musculoskeletal diseases	Muscular diseases	Bethlem myopathy
P12110	Collagen alpha-2(VI) chain	489-491,498-500,539-541,366-368,426-428	1-31,33-33,35-35,261-261,269-277,295-332,334-593,595-595	Musculoskeletal diseases	Muscular diseases	Myosclerosis
P12111	Collagen alpha-3(VI) chain	2136-2138,2148-2150,2154-2156	1-29,1011-1022,1223-1225,1420-1428,1611-1634,1824-1835,1841-1843,1845-1878,1990-1990,1992-1997,1999-2037,2041-2105,2122-2369,2372-2387,2821-2822,2827-2829,2831-2992,3073-3107,3166-3177	Nervous system diseases	Other nervous and sensory system diseases	Primary dystonia
P12111	Collagen alpha-3(VI) chain	2136-2138,2148-2150,2154-2156	1-29,1011-1022,1223-1225,1420-1428,1611-1634,1824-1835,1841-1843,1845-1878,1990-1990,1992-1997,1999-2037,2041-2105,2122-2369,2372-2387,2821-2822,2827-2829,2831-2992,3073-3107,3166-3177	Musculoskeletal diseases	Muscular diseases	Congenital muscular dystrophies (CMD/MDC)
P12111	Collagen alpha-3(VI) chain	2136-2138,2148-2150,2154-2156	1-29,1011-1022,1223-1225,1420-1428,1611-1634,1824-1835,1841-1843,1845-1878,1990-1990,1992-1997,1999-2037,2041-2105,2122-2369,2372-2387,2821-2822,2827-2829,2831-2992,3073-3107,3166-3177	Musculoskeletal diseases	Muscular diseases	Collagen VI myopathy
P12111	Collagen alpha-3(VI) chain	2136-2138,2148-2150,2154-2156	1-29,1011-1022,1223-1225,1420-1428,1611-1634,1824-1835,1841-1843,1845-1878,1990-1990,1992-1997,1999-2037,2041-2105,2122-2369,2372-2387,2821-2822,2827-2829,2831-2992,3073-3107,3166-3177	Musculoskeletal diseases	Muscular diseases	Ullrich disease
P12111	Collagen alpha-3(VI) chain	2136-2138,2148-2150,2154-2156	1-29,1011-1022,1223-1225,1420-1428,1611-1634,1824-1835,1841-1843,1845-1878,1990-1990,1992-1997,1999-2037,2041-2105,2122-2369,2372-2387,2821-2822,2827-2829,2831-2992,3073-3107,3166-3177	Musculoskeletal diseases	Muscular diseases	Bethlem myopathy
P12270	Nucleoprotein TPR	3-13	1-14,162-166,168-183,185-193,205-205,218-219,221-222,224-244,246-247,249-250,253-254,256-279,281-301,471-583,585-586,589-590,592-593,599-600,603-604,606-607,610-718,720-721,724-725,727-728,731-750,752-753,755-848,850-855,857-873,875-939,1172-1240,1454-1474,1538-2363	Cancers	Cancers of endocrine organs	Thyroid cancer
P12272	Parathyroid hormone-related protein	108-129	1-44,74-177	Congenital malformations	Congenital malformations of the musculoskeletal system	Brachydactyly
P12830	Cadherin-1	754-754,758-769,759-761	1-22,732-770,780-781,880-882	Cancers	Head and neck cancers	Nasopharyngeal cancer
P12830	Cadherin-1	754-754,758-769,759-761	1-22,732-770,780-781,880-882	Cancers	Cancers of the digestive system	Gastric cancer
P12830	Cadherin-1	754-754,758-769,759-761	1-22,732-770,780-781,880-882	Cancers	Cancers of male genital organs	Penile cancer
P12830	Cadherin-1	754-754,758-769,759-761	1-22,732-770,780-781,880-882	Cancers	Cancers of endocrine organs	Thyroid cancer
P13010	X-ray repair cross-complementing protein 5	720-721,720-728,726-727	1-3,544-565,711-732	-	-	-
P13051	Uracil-DNA glycosylase	1-25	1-72	Immune system diseases	Primary immunodeficiency	Hyper IgM syndromes, autosomal recessive type
P13056	Nuclear receptor subfamily 2 group C member 1	584-603	1-4,8-8,11-111,189-211,219-355,592-592,594-603	-	-	-
P13498	Cytochrome b-245 light chain	157-157	1-1,134-195	Immune system diseases	Primary immunodeficiency	Chronic granulomatous disease
P13569	Cystic fibrosis transmembrane conductance regulator	1478-1480	381-389,671-756,760-760,767-770,772-844,1437-1480	Digestive system diseases	Pancreas diseases	Hereditary pancreatitis
P13569	Cystic fibrosis transmembrane conductance regulator	1478-1480	381-389,671-756,760-760,767-770,772-844,1437-1480	Congenital disorders of metabolism	Congenital disorders of ion transport and metabolism	Cystic fibrosis
P13569	Cystic fibrosis transmembrane conductance regulator	1478-1480	381-389,671-756,760-760,767-770,772-844,1437-1480	Congenital malformations	Congenital malformations of genital organs	Congenital bilateral absence of vas deferens
P13598	Intercellular adhesion molecule 2	251-275	1-22,265-265,272-275	-	-	-
P13612	Integrin alpha-4	1021-1021,1024-1024	1-27,1008-1032	-	-	-
P14314	Glucosidase 2 subunit beta	525-528	1-16,190-207,258-266,281-357,386-387,520-528	Congenital malformations	Congenital malformations of the digestive system	Polycystic liver disease
P14598	Neutrophil cytosol factor 1	359-359,370-370,303-303,304-304,328-328	1-1,141-154,287-390	Immune system diseases	Primary immunodeficiency	Chronic granulomatous disease
P14625	Endoplasmin	800-803	1-47,51-52,57-59,69-69,288-323,750-803	-	-	-
P14651	Homeobox protein Hox-B3	129-134	1-2,8-9,13-189,246-431	-	-	-
P14652	Homeobox protein Hox-B2	94-99	1-4,6-6,28-143,197-336,356-356	-	-	-
P14672	Solute carrier family 2, facilitated glucose transporter member 4	489-490,7-13	1-18,485-486,488-509	-	-	-
P14784	Interleukin-2 receptor subunit beta	418-418,536-536	1-9,310-312,326-530,536-536,539-539,542-551	-	-	-
P14920	D-amino-acid oxidase	345-347	341-347	-	-	-
P15151	Poliovirus receptor	396-401	1-25,378-417	-	-	-
P15313	V-type proton ATPase subunit B, kidney isoform	510-513,513-513	1-20,501-513	Urinary system diseases	Kidney diseases	Distal renal tubular acidosis (RTA type 1)
P15336	Cyclic AMP-dependent transcription factor ATF-2	1-7,354-374	1-1,4-4,8-8,11-12,95-95,100-245,250-250,255-355,367-369,425-505	-	-	-
P15408	Fos-related antigen 2	126-128	1-131,193-326	-	-	-
P15813	Antigen-presenting glycoprotein CD1d	331-334	1-16,18-20,322-324,327-328,330-335	-	-	-
P15884	Transcription factor 4	18-26	1-568,630-667	Nervous system diseases	Eye disease	Fuchs corneal dystrophy
P15884	Transcription factor 4	18-26	1-568,630-667	Congenital malformations	Other congenital malformations	Pitt-Hopkins syndrome
P15923	Transcription factor E2-alpha	170-176,19-27	1-206,218-220,223-552,615-654	Cancers	Cancers of haematopoietic and lymphoid tissues	B lymphoblastic leukemia/lymphoma
P15927	Replication protein A 32 kDa subunit	23-23,29-29,33-33,8-8	1-41,179-201	-	-	-
P15941	Mucin-1	1229-1229,1229-1232,1233-1241,1243-1243,1243-1246,1223-1230,1224-1224	1-1033,1148-1154,1214-1255	Urinary system diseases	Kidney diseases	Autosomal dominant tubulointerstitial kidney disease
P15941	Mucin-1	1229-1229,1229-1232,1233-1241,1243-1243,1243-1246,1223-1230,1224-1224	1-1033,1148-1154,1214-1255	Congenital malformations	Congenital malformations of the urinary system	Medullary cystic kidney disease
P16104	Histone H2AX	140-141	1-22,122-143	-	-	-
P16109	P-selectin	821-830	1-8,10-10,13-13,15-23,25-30,33-33,803-816,822-823,829-830	-	-	-
P16157	Ankyrin-1	1824-1824,1826-1826,1829-1829,1830-1830	1-8,803-904,1365-1395,1485-1881	Cardiovascular diseases	Hematologic diseases	Hereditary spherocytosis
P16234	Platelet-derived growth factor receptor alpha	762-762	1-6,464-465,472-472,723-768,962-962,966-1011,1015-1016,1018-1089	Cancers	Cancers of the digestive system	Gastrotintestinal stromal tumor
P16234	Platelet-derived growth factor receptor alpha	762-762	1-6,464-465,472-472,723-768,962-962,966-1011,1015-1016,1018-1089	Cancers	Cancers of eye, brain, and central nervous system	Glioma
P16234	Platelet-derived growth factor receptor alpha	762-762	1-6,464-465,472-472,723-768,962-962,966-1011,1015-1016,1018-1089	Cancers	Cancers of haematopoietic and lymphoid tissues	Chronic eosinophilic leukemia
P16234	Platelet-derived growth factor receptor alpha	762-762	1-6,464-465,472-472,723-768,962-962,966-1011,1015-1016,1018-1089	Cancers	Cancers of haematopoietic and lymphoid tissues	Hypereosinophilic syndrome
P16284	Platelet endothelial cell adhesion molecule	688-693,690-690,711-716,713-713	1-30,177-184,628-715,718-738	-	-	-
P16298	Serine/threonine-protein phosphatase 2B catalytic subunit beta isoform	401-415	1-21,388-401,404-405,445-524	-	-	-
P16389	Potassium voltage-gated channel subfamily A member 2	497-499	1-28,30-31,422-499	Nervous system diseases	Epilepsy	Early infantile epileptic encephalopathy
P16473	Thyrotropin receptor	762-764	1-18,714-764	Endocrine and metabolic diseases	Thyroid gland diseases	Congenital nongoitrous hypothyroidism (CHNG)
P16473	Thyrotropin receptor	762-764	1-18,714-764	Endocrine and metabolic diseases	Thyroid gland diseases	Congenital hyperthyroidism
P16671	Platelet glycoprotein 4	460-472	1-6,464-472	Cardiovascular diseases	Vascular diseases	Coronary artery disease
P16671	Platelet glycoprotein 4	460-472	1-6,464-472	Congenital disorders of metabolism	Other congenital disorders of metabolism	CD36 deficiency
P17096	High mobility group protein HMG-I/HMG-Y	53-77	1-107	-	-	-
P17181	Interferon alpha/beta receptor 1	535-535,535-535,539-539	1-3,27-27,503-503,505-557	-	-	-
P17301	Integrin alpha-2	1161-1161,1162-1162,1164-1164,1165-1165	1-24,371-372,1161-1181	Cardiovascular diseases	Hematologic diseases	Bleeding disorder platelet-type
P17544	Cyclic AMP-dependent transcription factor ATF-7	118-118	1-2,75-77,82-223,240-344,418-494	-	-	-
P17658	Potassium voltage-gated channel subfamily A member 6	527-529	1-35,210-233,472-529	-	-	-
P17661	Desmin	438-453	1-89,106-106,416-444,448-451,455-470	Cardiovascular diseases	Cardiac diseases	Dilated cardiomyopathy
P17661	Desmin	438-453	1-89,106-106,416-444,448-451,455-470	Cardiovascular diseases	Cardiac diseases	Restrictive cardiomyopathy
P17661	Desmin	438-453	1-89,106-106,416-444,448-451,455-470	Musculoskeletal diseases	Muscular diseases	Limb-girdle muscular dystrophy
P17661	Desmin	438-453	1-89,106-106,416-444,448-451,455-470	Musculoskeletal diseases	Muscular diseases	Myofibrillar myopathies
P17661	Desmin	438-453	1-89,106-106,416-444,448-451,455-470	Musculoskeletal diseases	Muscular diseases	Scapuloperoneal myopathy
P17676	CCAAT/enhancer-binding protein beta	116-124	44-67,79-116,118-122,124-267,340-345	-	-	-
P17677	Neuromodulin	1-4	1-238	-	-	-
P17813	Endoglin	650-650	1-27,49-50,340-340,563-587,621-658	Cardiovascular diseases	Vascular diseases	Hereditary hemorrhagic telangiectasia
P17813	Endoglin	650-650	1-27,49-50,340-340,563-587,621-658	Cardiovascular diseases	Hypertensive diseases	Pulmonary arterial hypertension
P17861	X-box-binding protein 1	72-94	1-72,86-91,146-182,216-228,230-235,237-237,240-241,254-254,260-261	-	-	-
P17948	Vascular endothelial growth factor receptor 1	1213-1213	1-29,940-982,1168-1168,1170-1331	-	-	-
P18754	Regulator of chromosome condensation	11-11,21-21,4-24,9-9	1-36,49-51	-	-	-
P18848	Cyclic AMP-dependent transcription factor ATF-4	215-224	1-23,64-64,69-71,74-78,95-284,347-351	-	-	-
P19021	Peptidyl-glycine alpha-amidating monooxygenase	925-942	1-18,23-28,35-39,354-376,382-384,386-386,388-390,394-395,475-490,818-860,898-919,929-930,935-973	-	-	-
P19447	General transcription and DNA repair factor IIH helicase subunit XPB	6-18	1-51,213-241,244-247,249-265,731-782	Skin diseases	Skin and soft tissue diseases	Trichothiodystrophy
P19447	General transcription and DNA repair factor IIH helicase subunit XPB	6-18	1-51,213-241,244-247,249-265,731-782	Congenital malformations	Congenital malformations of skin	Xeroderma pigmentosum
P19447	General transcription and DNA repair factor IIH helicase subunit XPB	6-18	1-51,213-241,244-247,249-265,731-782	Congenital malformations	Other congenital malformations	Disorders of nucleotide excision repair
P20138	Myeloid cell surface antigen CD33	356-361,338-343,340-340,358-358	1-13,290-364	-	-	-
P20273	B-cell receptor CD22	820-825	1-18,723-734,772-791,807-817,822-824,828-828,832-836,846-846	-	-	-
P20309	Muscarinic acetylcholine receptor M3	275-281	1-57,265-309,323-372,378-378,380-486,569-590	Other diseases	Others	Prune belly syndrome
P20700	Lamin-B1	415-420	1-31,388-434,547-586	Congenital disorders of metabolism	Other congenital disorders of metabolism	Adult-onset autosomal dominant leukodystrophy
P20823	Hepatocyte nuclear factor 1-alpha	197-205	38-86,183-200,202-202,281-631	Endocrine and metabolic diseases	Diabetes	Maturity onset diabetes of the young (MODY)
P21246	Pleiotrophin	147-168	1-12,31-44,142-168	-	-	-
P21675	Transcription initiation factor TFIID subunit 1	1351-1358	1-28,87-229,249-289,304-402,405-412,414-462,513-565,574-587,969-1000,1006-1069,1079-1167,1171-1171,1200-1358,1623-1872	Nervous system diseases	Other nervous and sensory system diseases	Primary dystonia
P21709	Ephrin type-A receptor 1	974-976	1-22,541-541,543-545,575-591,892-911,975-976	-	-	-
P21730	C5a anaphylatoxin chemotactic receptor 1	10-10,10-18,11-11,12-12,14-14,15-15,16-16,18-18,2-22,2-30,21-21,21-30,27-27	1-31,328-350	-	-	-
P21815	Bone sialoprotein 2	286-288	1-43,53-55,57-317	-	-	-
P22001	Potassium voltage-gated channel subfamily A member 3	573-575	1-99,492-575	-	-	-
P22059	Oxysterol-binding protein 1	358-364,359-360	1-87,190-211,237-255,257-258,261-261,320-404,738-759	-	-	-
P22314	Ubiquitin-like modifier-activating enzyme 1	5-11	1-49	Nervous system diseases	Neurodegenerative diseases	Spinal muscular atrophy
P22413	Ectonucleotide pyrophosphatase/phosphodiesterase family member 1	45-52	1-68,70-74,101-103,923-925	Cardiovascular diseases	Vascular diseases	Generalized arterial calcification of infancy
P22413	Ectonucleotide pyrophosphatase/phosphodiesterase family member 1	45-52	1-68,70-74,101-103,923-925	Endocrine and metabolic diseases	Diabetes	Type 2 diabetes mellitus
P22413	Ectonucleotide pyrophosphatase/phosphodiesterase family member 1	45-52	1-68,70-74,101-103,923-925	Endocrine and metabolic diseases	Other endocrine and metabolic diseases	Genetic obesity
P22413	Ectonucleotide pyrophosphatase/phosphodiesterase family member 1	45-52	1-68,70-74,101-103,923-925	Musculoskeletal diseases	Skeletal diseases	Ossification of the posterior longitudinal ligament of spine
P22413	Ectonucleotide pyrophosphatase/phosphodiesterase family member 1	45-52	1-68,70-74,101-103,923-925	Skin diseases	Skin and soft tissue diseases	Cole disease
P22413	Ectonucleotide pyrophosphatase/phosphodiesterase family member 1	45-52	1-68,70-74,101-103,923-925	Congenital disorders of metabolism	Congenital disorders of ion transport and metabolism	Hypophosphatemic rickets
P22413	Ectonucleotide pyrophosphatase/phosphodiesterase family member 1	45-52	1-68,70-74,101-103,923-925	Congenital disorders of metabolism	Congenital disorders of ion transport and metabolism	Autosomal recessive hypophosphatemic rickets
P22459	Potassium voltage-gated channel subfamily A member 4	651-653	1-1,4-4,16-20,22-171,570-653	-	-	-
P22460	Potassium voltage-gated channel subfamily A member 5	611-613	1-116,286-304,528-613	Cardiovascular diseases	Cardiac diseases	Atrial fibrillation
P22626	Heterogeneous nuclear ribonucleoproteins A2/B1	306-306,313-313,321-321,331-331,336-336,247-247,262-262,276-276,283-283,290-290,303-303,9-15	1-22,189-290,301-353	Musculoskeletal diseases	Muscular diseases	Inclusion body myopathy with Paget disease of bone and frontotemporal dementia
P22681	E3 ubiquitin-protein ligase CBL	731-731	1-48,435-854,904-906	Congenital malformations	Other congenital malformations	Noonan syndrome and related disorders
P22681	E3 ubiquitin-protein ligase CBL	731-731	1-48,435-854,904-906	Congenital malformations	Other congenital malformations	CBL syndrome
P23025	DNA repair protein complementing XP-A cells	26-47	1-52,77-77,80-90,211-257,272-272	Congenital malformations	Congenital malformations of skin	Xeroderma pigmentosum
P23025	DNA repair protein complementing XP-A cells	26-47	1-52,77-77,80-90,211-257,272-272	Congenital malformations	Other congenital malformations	Disorders of nucleotide excision repair
P23246	Splicing factor, proline- and glutamine-rich	687-687,549-549	1-275,548-558,561-567,574-707	-	-	-
P23443	Ribosomal protein S6 kinase beta-1	28-32	1-65,457-484,486-486,488-489,491-508,510-510,512-525	-	-	-
P23497	Nuclear autoantigen Sp-100	165-168,536-553,568-592,284-297	1-40,154-594,685-686,690-698,835-879	-	-	-
P23508	Colorectal mutant cancer protein	826-829,828-828	1-18,20-20,113-139,172-230,234-234,258-393,395-395,399-399,468-562,583-611,670-726,729-729,786-786,793-793,797-798,800-800,805-829	-	-	-
P23942	Peripherin-2	341-346	1-20,327-346	Nervous system diseases	Eye disease	Retinitis pigmentosa
P23942	Peripherin-2	341-346	1-20,327-346	Nervous system diseases	Eye disease	Vitelliform macular dystrophy
P23942	Peripherin-2	341-346	1-20,327-346	Nervous system diseases	Eye disease	Central areolar choroidal dystrophy
P23942	Peripherin-2	341-346	1-20,327-346	Nervous system diseases	Eye disease	Pattern dystrophies of the retinal pigment epithelium
P24347	Stromelysin-3	78-85	1-16,29-93,264-286,487-488	-	-	-
P24928	DNA-directed RNA polymerase II subunit RPB1	1810-1810	1-10,1516-1516,1518-1519,1521-1970	-	-	-
P25054	Adenomatous polyposis coli protein	2803-2806,2841-2841,2841-2843,2843-2843	1-2,55-66,70-70,76-156,239-338,340-404,739-2843	Cancers	Cancers of the digestive system	Esophageal cancer
P25054	Adenomatous polyposis coli protein	2803-2806,2841-2841,2841-2843,2843-2843	1-2,55-66,70-70,76-156,239-338,340-404,739-2843	Cancers	Cancers of the digestive system	Gastric cancer
P25054	Adenomatous polyposis coli protein	2803-2806,2841-2841,2841-2843,2843-2843	1-2,55-66,70-70,76-156,239-338,340-404,739-2843	Cancers	Cancers of the digestive system	Cancer of the anal canal
P25054	Adenomatous polyposis coli protein	2803-2806,2841-2841,2841-2843,2843-2843	1-2,55-66,70-70,76-156,239-338,340-404,739-2843	Cancers	Cancers of the digestive system	Gallbladder cancer
P25054	Adenomatous polyposis coli protein	2803-2806,2841-2841,2841-2843,2843-2843	1-2,55-66,70-70,76-156,239-338,340-404,739-2843	Cancers	Cancers of eye, brain, and central nervous system	Medulloblastoma
P25054	Adenomatous polyposis coli protein	2803-2806,2841-2841,2841-2843,2843-2843	1-2,55-66,70-70,76-156,239-338,340-404,739-2843	Endocrine and metabolic diseases	Adrenal gland diseases	Cushing syndrome
P25054	Adenomatous polyposis coli protein	2803-2806,2841-2841,2841-2843,2843-2843	1-2,55-66,70-70,76-156,239-338,340-404,739-2843	Endocrine and metabolic diseases	Adrenal gland diseases	Bilateral macronodular adrenal hyperplasia
P25054	Adenomatous polyposis coli protein	2803-2806,2841-2841,2841-2843,2843-2843	1-2,55-66,70-70,76-156,239-338,340-404,739-2843	Digestive system diseases	Gastrointestinal diseases	Familial adenomatous polyposis
P25440	Bromodomain-containing protein 2	555-559	1-73,186-347,456-639,715-801	-	-	-
P25686	DnaJ homolog subfamily B member 2	219-219,222-222,262-262,265-265,321-324	72-90,111-166,218-324	Nervous system diseases	Neurodegenerative diseases	Distal hereditary motor neuropathies
P25963	NF-kappa-B inhibitor alpha	30-36	1-39,282-312	Cancers	Cancers of haematopoietic and lymphoid tissues	Hodgkin lymphoma
P25963	NF-kappa-B inhibitor alpha	30-36	1-39,282-312	Immune system diseases	Primary immunodeficiency	Ectodermal dysplasia associated immunodeficiency
P26358	DNA (cytosine-5)-methyltransferase 1	163-163,163-174,164-164,166-166,167-167,170-170,171-171,177-205	1-26,92-349,594-602,699-729,1098-1130,1600-1616	Nervous system diseases	Neurodegenerative diseases	Hereditary sensory and autonomic neuropathy
P26651	mRNA decay activator protein ZFP36	309-309,312-326	1-102,175-312,326-326	-	-	-
P26885	Peptidyl-prolyl cis-trans isomerase FKBP2	139-142	1-24,141-142	-	-	-
P27105	Erythrocyte band 7 integral membrane protein	273-287	1-22,281-288	-	-	-
P27540	Aryl hydrocarbon receptor nuclear translocator	91-91,93-93,94-94	1-97,147-157,240-240,244-260,320-331,467-492,672-695,728-789	-	-	-
P27695	DNA-(apurinic or apyrimidinic site) lyase	23-33,24-24,25-25,27-27,31-31,32-32,6-6,8-13	1-50	-	-	-
P27797	Calreticulin	414-417	1-16,203-223,228-251,268-270,350-417	Cancers	Cancers of haematopoietic and lymphoid tissues	Myelofibrosis
P27797	Calreticulin	414-417	1-16,203-223,228-251,268-270,350-417	Cancers	Cancers of haematopoietic and lymphoid tissues	Essential thrombocytosis
P28069	Pituitary-specific positive transcription factor 1	75-75,76-76,77-77,78-78	1-128,274-291	Endocrine and metabolic diseases	Hypothalamus and pituitary gland diseases	Growth hormone deficiency
P28069	Pituitary-specific positive transcription factor 1	75-75,76-76,77-77,78-78	1-128,274-291	Endocrine and metabolic diseases	Hypothalamus and pituitary gland diseases	Combined pituitary hormone deficiency
P28069	Pituitary-specific positive transcription factor 1	75-75,76-76,77-77,78-78	1-128,274-291	Endocrine and metabolic diseases	Hypothalamus and pituitary gland diseases	Hypopituitarism
P28223	5-hydroxytryptamine receptor 2A	463-463,465-465,469-471,470-470,471-471	1-66,408-471	Other diseases	Mental and behavioural disorders	Obsessive-compulsive disorder
P28223	5-hydroxytryptamine receptor 2A	463-463,465-465,469-471,470-470,471-471	1-66,408-471	Other diseases	Mental and behavioural disorders	Alcohol dependence
P28223	5-hydroxytryptamine receptor 2A	463-463,465-465,469-471,470-470,471-471	1-66,408-471	Other diseases	Mental and behavioural disorders	Major depressive disorder
P28223	5-hydroxytryptamine receptor 2A	463-463,465-465,469-471,470-470,471-471	1-66,408-471	Other diseases	Mental and behavioural disorders	Schizophrenia
P28335	5-hydroxytryptamine receptor 2C	456-456,456-458,458-458	1-9,274-299,394-458	-	-	-
P28340	DNA polymerase delta catalytic subunit	4-19	1-72,990-992,994-998	-	-	-
P28715	DNA repair protein complementing XP-G cells	1057-1073	1-1,123-125,127-173,176-176,178-183,185-186,188-188,190-190,252-277,297-385,387-388,394-761,1010-1186	Congenital malformations	Congenital malformations of skin	Xeroderma pigmentosum
P28715	DNA repair protein complementing XP-G cells	1057-1073	1-1,123-125,127-173,176-176,178-183,185-186,188-188,190-190,252-277,297-385,387-388,394-761,1010-1186	Congenital malformations	Other congenital malformations	Disorders of nucleotide excision repair
P29317	Ephrin type-A receptor 2	974-976	1-23,562-579,882-904,967-969,972-976	Nervous system diseases	Eye disease	Cataract
P29320	Ephrin type-A receptor 3	981-983	1-22,539-539,569-589,905-908,976-983	-	-	-
P29322	Ephrin type-A receptor 8	1003-1005	1-26,532-540,573-597,599-599,904-930,1001-1005	-	-	-
P29323	Ephrin type-B receptor 2	984-986	1-17,532-537,568-585,893-908,984-1055	-	-	-
P29353	SHC-transforming protein 1	349-349	1-146,319-417,419-419,421-429,432-432,434-479	-	-	-
P29374	AT-rich interactive domain-containing protein 4A	951-964	1-3,122-169,268-313,407-579,632-1257	-	-	-
P29590	Protein PML	476-490,556-559,556-562	1-48,393-606,829-840,856-882	Cancers	Cancers of haematopoietic and lymphoid tissues	Acute myeloid leukemia (AML)
P29966	Myristoylated alanine-rich C-kinase substrate	152-176	1-332	-	-	-
P30040	Endoplasmic reticulum resident protein 29	258-261	1-30,257-261	-	-	-
P30101	Protein disulfide-isomerase A3	502-505	1-21,486-505	-	-	-
P30260	Cell division cycle protein 27 homolog	821-821	1-1,175-451,781-824	-	-	-
P30291	Wee1-like protein kinase	116-117,123-123,53-53	1-284,587-587,606-646	-	-	-
P30304	M-phase inducer phosphatase 1	141-143,178-178,514-514,520-520	1-40,44-47,50-68,137-238,241-245,248-317,509-524	-	-	-
P30408	Transmembrane 4 L6 family member 1	202-202	201-202	-	-	-
P30531	Sodium- and chloride-dependent GABA transporter 1	597-599	1-40,577-599	-	-	-
P31249	Homeobox protein Hox-D3	160-165	1-9,27-197,253-432	-	-	-
P31629	Transcription factor HIVEP2	937-943	1-185,272-1643,1647-1797,1855-2330,2341-2446	Other diseases	Mental and behavioural disorders	Autosomal dominant mental retardation
P32121	Beta-arrestin-2	360-360,382-382,385-395	1-5,352-409	-	-	-
P33316	Deoxyuridine 5'-triphosphate nucleotidohydrolase, mitochondrial	246-247	1-108,241-252	-	-	-
P34913	Bifunctional epoxide hydrolase 2	553-555	1-1,550-555	-	-	-
P35222	Catenin beta-1	772-781,2-23	1-60,78-82,685-781	Cancers	Cancers of the digestive system	Gastric cancer
P35222	Catenin beta-1	772-781,2-23	1-60,78-82,685-781	Cancers	Cancers of the digestive system	Colorectal cancer
P35222	Catenin beta-1	772-781,2-23	1-60,78-82,685-781	Cancers	Cancers of the digestive system	Hepatocellular carcinoma
P35222	Catenin beta-1	772-781,2-23	1-60,78-82,685-781	Cancers	Cancers of the breast and female genital organs	Endometrial cancer
P35222	Catenin beta-1	772-781,2-23	1-60,78-82,685-781	Cancers	Cancers of eye, brain, and central nervous system	Medulloblastoma
P35222	Catenin beta-1	772-781,2-23	1-60,78-82,685-781	Cancers	Cancers of endocrine organs	Thyroid cancer
P35222	Catenin beta-1	772-781,2-23	1-60,78-82,685-781	Skin diseases	Skin and soft tissue diseases	Pilomatricoma
P35222	Catenin beta-1	772-781,2-23	1-60,78-82,685-781	Other diseases	Mental and behavioural disorders	Autosomal dominant mental retardation
P35236	Tyrosine-protein phosphatase non-receptor type 7	38-51,44-44	1-44,51-51,357-360	-	-	-
P35251	Replication factor C subunit 1	1120-1124	1-1,6-391,496-580,1076-1148	-	-	-
P35398	Nuclear receptor ROR-alpha	506-523	1-69,149-243,515-523	-	-	-
P35568	Insulin receptor substrate 1	612-615,896-898,1012-1015,465-468,551-554,632-635,662-665,732-735,941-944,989-992	1-11,262-1242	-	-	-
P35611	Alpha-adducin	717-734	1-81,83-83,85-86,104-120,399-492,506-737	-	-	-
P35612	Beta-adducin	704-721,425-444	1-86,97-110,333-335,337-346,386-393,395-402,404-404,414-414,416-480,483-483,498-726	-	-	-
P35638	DNA damage-inducible transcript 3 protein	10-18,101-130	1-20,24-127,130-130,162-162,167-169	Cancers	Cancers of soft tissues and bone	Myxoid liposarcoma
P35659	Protein DEK	205-221	1-73,186-322	-	-	-
P35914	Hydroxymethylglutaryl-CoA lyase, mitochondrial	323-325	1-23,324-325	Congenital disorders of metabolism	Congenital disorders of amino acid metabolism	3-Hydroxy-3-methylglutaryl-CoA lyase deficiency
P36402	Transcription factor 7	344-348	1-112,114-114,117-119,133-268,337-338,343-384	-	-	-
P38398	Breast cancer type 1 susceptibility protein	1397-1424	104-1646,1860-1863	Cancers	Cancers of soft tissues and bone	Primary peritoneal carcinoma
P38398	Breast cancer type 1 susceptibility protein	1397-1424	104-1646,1860-1863	Cancers	Cancers of the breast and female genital organs	Breast cancer
P38398	Breast cancer type 1 susceptibility protein	1397-1424	104-1646,1860-1863	Cancers	Cancers of the breast and female genital organs	Ovarian cancer
P38398	Breast cancer type 1 susceptibility protein	1397-1424	104-1646,1860-1863	Cancers	Cancers of the breast and female genital organs	Fallopian tube cancer
P38432	Coilin	392-420,413-419	1-1,92-450,529-540,566-576	-	-	-
P38935	DNA-binding protein SMUBP-2	864-868	1-2,649-724,782-879,952-993	Nervous system diseases	Neurodegenerative diseases	Charcot-Marie-Tooth disease
P38935	DNA-binding protein SMUBP-2	864-868	1-2,649-724,782-879,952-993	Nervous system diseases	Neurodegenerative diseases	Distal hereditary motor neuropathies
P38936	Cyclin-dependent kinase inhibitor 1	140-164,141-156,144-150,146-146,147-151,154-156	1-16,78-164	Cancers	Cancers of the breast and female genital organs	Cervical cancer
P39060	Collagen alpha-1(XVIII) chain	1330-1332	38-107,136-256,276-277,283-284,288-288,300-315,319-320,324-324,460-461,640-640,642-642,645-1310,1312-1443,1497-1571,1752-1754	Nervous system diseases	Eye disease	Vitreoretinal degeneration
P39060	Collagen alpha-1(XVIII) chain	1330-1332	38-107,136-256,276-277,283-284,288-288,300-315,319-320,324-324,460-461,640-640,642-642,645-1310,1312-1443,1497-1571,1752-1754	Congenital malformations	Congenital malformations of the nervous system	Polymicrogyria
P39060	Collagen alpha-1(XVIII) chain	1330-1332	38-107,136-256,276-277,283-284,288-288,300-315,319-320,324-324,460-461,640-640,642-642,645-1310,1312-1443,1497-1571,1752-1754	Congenital malformations	Congenital malformations of eye	Knobloch syndrome
P39748	Flap endonuclease 1	336-344	1-1,342-342,347-347,349-380	-	-	-
P40818	Ubiquitin carboxyl-terminal hydrolase 8	405-413	1-5,120-177,316-761,1110-1118	Endocrine and metabolic diseases	Hypothalamus and pituitary gland diseases	Pituitary adenomas
P40818	Ubiquitin carboxyl-terminal hydrolase 8	405-413	1-5,120-177,316-761,1110-1118	Endocrine and metabolic diseases	Adrenal gland diseases	Cushing syndrome
P40855	Peroxisomal biogenesis factor 19	29-29	1-83,99-121,142-142,144-170,281-281,283-285,287-288,291-294	Congenital disorders of metabolism	Peroxisomal diseases	Peroxisome biogenesis disorder
P40855	Peroxisomal biogenesis factor 19	29-29	1-83,99-121,142-142,144-170,281-281,283-285,287-288,291-294	Congenital disorders of metabolism	Peroxisomal diseases	Zellweger syndrome
P41002	Cyclin-F	568-574	203-251,253-264,542-551,564-604,608-612,614-635,640-777,781-781	-	-	-
P41180	Extracellular calcium-sensing receptor	880-900	1-19,874-965,986-1006,1009-1013,1015-1078	Cancers	Cancers of endocrine organs	Parathyroid carcinoma
P41180	Extracellular calcium-sensing receptor	880-900	1-19,874-965,986-1006,1009-1013,1015-1078	Nervous system diseases	Epilepsy	Idiopathic generalized epilepsies
P41180	Extracellular calcium-sensing receptor	880-900	1-19,874-965,986-1006,1009-1013,1015-1078	Endocrine and metabolic diseases	Parathyroid diseases	Primary hyperparathyroidism
P41180	Extracellular calcium-sensing receptor	880-900	1-19,874-965,986-1006,1009-1013,1015-1078	Endocrine and metabolic diseases	Parathyroid diseases	Neonatal hyperparathyroidism
P41180	Extracellular calcium-sensing receptor	880-900	1-19,874-965,986-1006,1009-1013,1015-1078	Endocrine and metabolic diseases	Other endocrine and metabolic diseases	Bartter syndrome
P41180	Extracellular calcium-sensing receptor	880-900	1-19,874-965,986-1006,1009-1013,1015-1078	Congenital disorders of metabolism	Congenital disorders of ion transport and metabolism	Familial hypocalciuric hypercalcemia
P41180	Extracellular calcium-sensing receptor	880-900	1-19,874-965,986-1006,1009-1013,1015-1078	Congenital disorders of metabolism	Other congenital disorders of metabolism	Calcium sensing receptor (CASR) related disease
P41218	Myeloid cell nuclear differentiation antigen	131-137	95-206,396-407	-	-	-
P41236	Protein phosphatase inhibitor 2	12-17,147-150	1-49,60-95,97-101,106-152,155-157,163-205	-	-	-
P41595	5-hydroxytryptamine receptor 2B	479-481	1-47,406-481	-	-	-
P41743	Protein kinase C iota type	2-28	1-23,119-121,123-123,198-246,595-596	-	-	-
P41970	ETS domain-containing protein Elk-3	273-277	95-407	-	-	-
P42166	Lamina-associated polypeptide 2, isoform alpha	190-196	1-1,53-113,153-370,383-453,687-687,689-694	-	-	-
P42224	Signal transducer and activator of transcription 1-alpha/beta	727-727	1-1,713-750	Immune system diseases	Primary immunodeficiency	IFN-gamma/IL-12 axis
P42224	Signal transducer and activator of transcription 1-alpha/beta	727-727	1-1,713-750	Immune system diseases	Other immune system diseases	Chronic mucocutaneous candidiasis
P42261	Glutamate receptor 1	903-906	1-18,859-906	-	-	-
P42566	Epidermal growth factor receptor substrate 15	768-774	1-10,106-120,216-216,312-334,453-453,456-457,460-461,463-472,474-474,502-502,504-881,883-896	-	-	-
P42568	Protein AF-9	295-300	139-483	-	-	-
P42681	Tyrosine-protein kinase TXK	68-73	1-7,19-21,26-79	-	-	-
P42684	Tyrosine-protein kinase ABL2	658-660	1-106,559-1057	-	-	-
P42858	Huntingtin	491-502,495-495,498-498,498-499,499-499	1-4,6-95,335-346,403-663,1164-1225,2073-2082,2330-2354,2375-2385,2633-2662,3100-3126,3128-3131,3133-3133,3137-3137,3140-3142	Nervous system diseases	Neurodegenerative diseases	Huntington disease
P43146	Netrin receptor DCC	1432-1432,1432-1439,1439-1439	1-12,526-527,819-841,1046-1065,1081-1085,1123-1155,1159-1435,1437-1437,1439-1441,1447-1447	Cancers	Cancers of the digestive system	Colorectal cancer
P43146	Netrin receptor DCC	1432-1432,1432-1439,1439-1439	1-12,526-527,819-841,1046-1065,1081-1085,1123-1155,1159-1435,1437-1437,1439-1441,1447-1447	Cancers	Cancers of the digestive system	Cancer of the anal canal
P43146	Netrin receptor DCC	1432-1432,1432-1439,1439-1439	1-12,526-527,819-841,1046-1065,1081-1085,1123-1155,1159-1435,1437-1437,1439-1441,1447-1447	Nervous system diseases	Other nervous and sensory system diseases	Congenital mirror movements
P43155	Carnitine O-acetyltransferase	624-626	1-30,625-626	-	-	-
P43243	Matrin-3	710-718	1-115,117-133,135-135,137-137,140-275,323-394,577-787,845-847	Nervous system diseases	Neurodegenerative diseases	Amyotrophic lateral sclerosis (ALS)
P43354	Nuclear receptor subfamily 4 group A member 2	338-350	1-65,72-72,74-76,78-260,337-363	Nervous system diseases	Neurodegenerative diseases	Parkinson disease
P46100	Transcriptional regulator ATRX	581-594	1-162,290-339,376-388,424-1542,1545-1550,1552-1554,1888-2000,2228-2233,2257-2258,2260-2362,2365-2373,2375-2375,2380-2492	Cancers	Cancers of the digestive system	Pancreatic neuroendocrine tumor
P46100	Transcriptional regulator ATRX	581-594	1-162,290-339,376-388,424-1542,1545-1550,1552-1554,1888-2000,2228-2233,2257-2258,2260-2362,2365-2373,2375-2375,2380-2492	Cardiovascular diseases	Hematologic diseases	Thalassemia
P46100	Transcriptional regulator ATRX	581-594	1-162,290-339,376-388,424-1542,1545-1550,1552-1554,1888-2000,2228-2233,2257-2258,2260-2362,2365-2373,2375-2375,2380-2492	Cardiovascular diseases	Hematologic diseases	ATR-X syndrome
P46100	Transcriptional regulator ATRX	581-594	1-162,290-339,376-388,424-1542,1545-1550,1552-1554,1888-2000,2228-2233,2257-2258,2260-2362,2365-2373,2375-2375,2380-2492	Congenital malformations	Other congenital malformations	ATR-X syndrome
P46379	Large proline-rich protein BAG6	1042-1042,1049-1050,1010-1010,1018-1018,1085-1085	1-12,89-131,134-173,175-176,178-273,275-283,285-318,385-692,942-1061,1068-1091,1113-1132	-	-	-
P46527	Cyclin-dependent kinase inhibitor 1B	153-169,198-198,88-88,89-89	1-34,88-198	Cancers	Cancers of the digestive system	Gastric cancer
P46527	Cyclin-dependent kinase inhibitor 1B	153-169,198-198,88-88,89-89	1-34,88-198	Cancers	Cancers of male genital organs	Prostate cancer
P46527	Cyclin-dependent kinase inhibitor 1B	153-169,198-198,88-88,89-89	1-34,88-198	Cancers	Cancers of endocrine organs	Multiple endocrine neoplasia syndrome
P46527	Cyclin-dependent kinase inhibitor 1B	153-169,198-198,88-88,89-89	1-34,88-198	Endocrine and metabolic diseases	Hypothalamus and pituitary gland diseases	Pituitary adenomas
P46527	Cyclin-dependent kinase inhibitor 1B	153-169,198-198,88-88,89-89	1-34,88-198	Endocrine and metabolic diseases	Adrenal gland diseases	Cushing syndrome
P46783	40S ribosomal protein S10	158-158,160-160	99-165	Cardiovascular diseases	Hematologic diseases	Diamond-Blackfan anemia
P46783	40S ribosomal protein S10	158-158,160-160	99-165	Other congenital disorders	Ribosomopathies	Diamond-Blackfan anemia
P46937	Transcriptional coactivator YAP1	407-407,122-122,127-127,80-80,91-91,94-94,95-95,96-96	1-81,91-164,211-220,267-313,331-333,337-341,355-412,414-426,428-434,439-439,441-442,450-450,452-499	Congenital malformations	Congenital malformations of eye	Ocular coloboma
P48050	Inward rectifier potassium channel 4	443-445	1-16,361-445	-	-	-
P48051	G protein-activated inward rectifier potassium channel 2	420-423	1-49,379-423	-	-	-
P48382	DNA-binding protein RFX5	173-178	1-29,173-204,250-616	Immune system diseases	Primary immunodeficiency	Combined immunodeficiency
P48382	DNA-binding protein RFX5	173-178	1-29,173-204,250-616	Immune system diseases	Primary immunodeficiency	Bare lymphocyte syndrome type2
P48539	Calmodulin regulator protein PCP4	28-40	1-39,54-62	-	-	-
P48552	Nuclear receptor-interacting protein 1	599-603,1061-1074,133-137,185-189,266-270,380-384,440-442,440-443,440-446,442-443,446-446,500-504,565-569,567-568,713-717,819-823,936-940,946-950,948-949	1-13,32-84,86-1142,1156-1158	-	-	-
P49006	MARCKS-related protein	87-100,87-110	1-195	-	-	-
P49023	Paxillin	216-228,144-156,265-276,333-345	1-1,13-346	-	-	-
P49137	MAP kinase-activated protein kinase 2	385-389	1-46,382-382,384-400	-	-	-
P49321	Nuclear autoantigenic sperm protein	116-127,716-722	1-40,105-510,623-635,637-638,658-788	-	-	-
P49454	Centromere protein F	3015-3032	1-16,19-19,60-65,67-68,91-108,110-110,113-314,317-419,584-999,1171-1900,1902-1914,1916-1917,1920-1931,1933-2014,2016-2016,2023-2025,2027-2027,2030-2077,2324-2326,2335-2335,2337-2374,2500-2504,2506-2543,2549-2554,2556-2556,2863-2881,2883-2883,2911-2911,2914-2935,2945-2946,2979-2981,2984-3210	Congenital malformations	Other congenital malformations	Stromme syndrome
P49591	Serine--tRNA ligase, cytoplasmic	482-494	1-1,477-514	-	-	-
P49682	C-X-C chemokine receptor type 3	1-16	1-23,342-368	-	-	-
P49683	Prolactin-releasing peptide receptor	365-370,365-370,370-370	1-44,369-370	-	-	-
P49715	CCAAT/enhancer-binding protein alpha	55-55	1-55,77-282,350-358	Cancers	Cancers of haematopoietic and lymphoid tissues	Acute myeloid leukemia (AML)
P49753	Acyl-coenzyme A thioesterase 2, mitochondrial	481-483	1-57,476-483	-	-	-
P49763	Placenta growth factor	193-213	1-34,138-165,175-221	-	-	-
P49795	Regulator of G-protein signaling 19	207-217	1-33,53-72,209-217	-	-	-
P49918	Cyclin-dependent kinase inhibitor 1C	278-281	1-25,105-316	Cancers	Cancers of endocrine organs	Adrenal carcinoma
P49918	Cyclin-dependent kinase inhibitor 1C	278-281	1-25,105-316	Endocrine and metabolic diseases	Adrenal gland diseases	Adrenal hypoplasia congenita
P49918	Cyclin-dependent kinase inhibitor 1C	278-281	1-25,105-316	Congenital malformations	Other congenital malformations	Beckwith-Wiedemann syndrome
P50402	Emerin	168-186	47-90,98-99,101-218,253-254	Musculoskeletal diseases	Muscular diseases	Emery-Dreifuss muscular dystrophy
P50542	Peroxisomal targeting signal 1 receptor	118-118,122-122	1-87,90-91,93-214,217-281,298-301,306-307	Congenital disorders of metabolism	Peroxisomal diseases	Peroxisome biogenesis disorder
P50542	Peroxisomal targeting signal 1 receptor	118-118,122-122	1-87,90-91,93-214,217-281,298-301,306-307	Congenital disorders of metabolism	Peroxisomal diseases	Zellweger syndrome
P50542	Peroxisomal targeting signal 1 receptor	118-118,122-122	1-87,90-91,93-214,217-281,298-301,306-307	Congenital disorders of metabolism	Peroxisomal diseases	Neonatal adrenoleukodystrophy
P50542	Peroxisomal targeting signal 1 receptor	118-118,122-122	1-87,90-91,93-214,217-281,298-301,306-307	Congenital disorders of metabolism	Peroxisomal diseases	Rhizomelic chondrodysplasia punctata
P50542	Peroxisomal targeting signal 1 receptor	118-118,122-122	1-87,90-91,93-214,217-281,298-301,306-307	Congenital malformations	Congenital malformations of the musculoskeletal system	Rhizomelic chondrodysplasia punctata
P50552	Vasodilator-stimulated phosphoprotein	234-237	111-340,379-380	-	-	-
P50616	Protein Tob1	226-234	127-172,190-314,330-345	-	-	-
P50750	Cyclin-dependent kinase 9	347-357,347-357	1-3,341-372	-	-	-
P51003	Poly(A) polymerase alpha	650-665	1-19,502-734,736-736	-	-	-
P51114	Fragile X mental retardation syndrome-related protein 1	442-457	1-2,215-215,370-621	-	-	-
P51513	RNA-binding protein Nova-1	27-43	1-46,142-169,253-315,317-317,326-395,397-421,500-510	-	-	-
P51572	B-cell receptor-associated protein 31	243-246	1-1,78-87,159-171,235-246	-	-	-
P51587	Breast cancer type 2 susceptibility protein	3291-3291	1-8,30-30,32-68,97-127,183-202,235-556,599-899,950-993,1049-1103,1136-1192,1251-1270,1312-1518,1560-1655,1712-2478,3185-3270,3282-3282,3284-3418	Cancers	Cancers of the digestive system	Pancreatic cancer
P51587	Breast cancer type 2 susceptibility protein	3291-3291	1-8,30-30,32-68,97-127,183-202,235-556,599-899,950-993,1049-1103,1136-1192,1251-1270,1312-1518,1560-1655,1712-2478,3185-3270,3282-3282,3284-3418	Cancers	Cancers of the breast and female genital organs	Breast cancer
P51587	Breast cancer type 2 susceptibility protein	3291-3291	1-8,30-30,32-68,97-127,183-202,235-556,599-899,950-993,1049-1103,1136-1192,1251-1270,1312-1518,1560-1655,1712-2478,3185-3270,3282-3282,3284-3418	Cancers	Cancers of the breast and female genital organs	Ovarian cancer
P51587	Breast cancer type 2 susceptibility protein	3291-3291	1-8,30-30,32-68,97-127,183-202,235-556,599-899,950-993,1049-1103,1136-1192,1251-1270,1312-1518,1560-1655,1712-2478,3185-3270,3282-3282,3284-3418	Cancers	Cancers of the breast and female genital organs	Fallopian tube cancer
P51587	Breast cancer type 2 susceptibility protein	3291-3291	1-8,30-30,32-68,97-127,183-202,235-556,599-899,950-993,1049-1103,1136-1192,1251-1270,1312-1518,1560-1655,1712-2478,3185-3270,3282-3282,3284-3418	Cardiovascular diseases	Hematologic diseases	Fanconi anemia
P51608	Methyl-CpG-binding protein 2	285-309	1-88,164-486	Nervous system diseases	Neurodegenerative diseases	Rett syndrome
P51608	Methyl-CpG-binding protein 2	285-309	1-88,164-486	Congenital malformations	Congenital malformations of the nervous system	MECP2-related severe neonatal encephalopathy
P51608	Methyl-CpG-binding protein 2	285-309	1-88,164-486	Other congenital disorders	Chromosomal abnormalities	Angelman syndrome
P51608	Methyl-CpG-binding protein 2	285-309	1-88,164-486	Other diseases	Mental and behavioural disorders	Syndromic X-linked mental retardation
P51608	Methyl-CpG-binding protein 2	285-309	1-88,164-486	Other diseases	Mental and behavioural disorders	Autism
P51636	Caveolin-2	19-19,27-27	1-5,12-13,17-37	-	-	-
P51681	C-C chemokine receptor type 5	3-3,6-6,7-7	1-11,328-352	Immune system diseases	Allergies and autoimmune diseases	Allergic rhinitis
P51693	Amyloid-like protein 1	636-650	1-43,214-291,491-577,650-650	-	-	-
P51810	G-protein coupled receptor 143	329-330	55-57,60-62,329-404	Nervous system diseases	Eye disease	Congenital motor nystagmus (CMN)
P51810	G-protein coupled receptor 143	329-330	55-57,60-62,329-404	Congenital disorders of metabolism	Congenital disorders of amino acid metabolism	Ocular albinism
P51843	Nuclear receptor subfamily 0 group B member 1	146-150,149-150	1-5,22-31,47-47,54-54,89-102,108-108,150-150,153-175,177-193,221-241	Endocrine and metabolic diseases	Hypothalamus and pituitary gland diseases	Hypopituitarism
P51843	Nuclear receptor subfamily 0 group B member 1	146-150,149-150	1-5,22-31,47-47,54-54,89-102,108-108,150-150,153-175,177-193,221-241	Endocrine and metabolic diseases	Adrenal gland diseases	Addison disease
P51843	Nuclear receptor subfamily 0 group B member 1	146-150,149-150	1-5,22-31,47-47,54-54,89-102,108-108,150-150,153-175,177-193,221-241	Endocrine and metabolic diseases	Adrenal gland diseases	Adrenal hypoplasia congenita
P51843	Nuclear receptor subfamily 0 group B member 1	146-150,149-150	1-5,22-31,47-47,54-54,89-102,108-108,150-150,153-175,177-193,221-241	Reproductive system diseases	Reproductive system diseases	46,XY gonadal dysgenesis
P51843	Nuclear receptor subfamily 0 group B member 1	146-150,149-150	1-5,22-31,47-47,54-54,89-102,108-108,150-150,153-175,177-193,221-241	Congenital disorders of metabolism	Congenital disorders of lipid/glycolipid metabolism	Chromosome Xp21 deletion syndrome
P51858	Hepatoma-derived growth factor	155-170	101-240	-	-	-
P52292	Importin subunit alpha-1	45-54	1-27,29-29,31-31,43-72,498-529	-	-	-
P52294	Importin subunit alpha-5	42-51	1-78,508-535	-	-	-
P52298	Nuclear cap-binding protein subunit 2	133-134	1-4,125-156	-	-	-
P52732	Kinesin-like protein KIF11	1033-1033	1-15,401-402,404-425,513-513,516-516,519-520,522-523,921-935,937-937,950-951,956-1056	Congenital malformations	Other congenital malformations	Microcephaly with or without chorioretinopathy, lymphedema, or mental retardation
P52739	Zinc finger protein 131	137-148	1-3,126-237,558-558,560-623	-	-	-
P52926	High mobility group protein HMGI-C	44-63	1-109	Reproductive system diseases	Reproductive system diseases	Uterine leiomyoma
P53420	Collagen alpha-4(IV) chain	785-787,1212-1214,145-147,189-191,724-726,94-96,989-991	1-129,134-134,136-137,145-145,151-152,155-173,187-220,222-258,373-373,379-379,382-390,405-451,469-497,499-991,993-1295,1297-1297,1311-1311,1313-1459,1690-1690	Urinary system diseases	Kidney diseases	Benign familial hematuria
P53420	Collagen alpha-4(IV) chain	785-787,1212-1214,145-147,189-191,724-726,94-96,989-991	1-129,134-134,136-137,145-145,151-152,155-173,187-220,222-258,373-373,379-379,382-390,405-451,469-497,499-991,993-1295,1297-1297,1311-1311,1313-1459,1690-1690	Congenital malformations	Other congenital malformations	Alport syndrome
P53539	Protein fosB	157-182	1-156,162-167,170-177,222-338	-	-	-
P53990	IST1 homolog	321-332,323-323,326-326,348-364,351-361	1-1,188-352,357-357,359-359,363-364	-	-	-
P54132	Bloom syndrome protein	1334-1349	1-366,368-368,413-638,1290-1417	Immune system diseases	Primary immunodeficiency	Immunodeficiency associated with DNA repair defects
P54132	Bloom syndrome protein	1334-1349	1-366,368-368,413-638,1290-1417	Congenital malformations	Other congenital malformations	Defects in RecQ helicases
P54132	Bloom syndrome protein	1334-1349	1-366,368-368,413-638,1290-1417	Congenital malformations	Other congenital malformations	Bloom syndrome
P54253	Ataxin-1	794-797	1-106,148-270,302-431,499-571,691-815	Nervous system diseases	Neurodegenerative diseases	Spinocerebellar ataxia (SCA)
P54259	Atrophin-1	16-32	1-767,803-874,972-995,1045-1146,1151-1153,1155-1156,1161-1190	Nervous system diseases	Neurodegenerative diseases	Dentatorubropallidoluysian atrophy (DRPLA)
P54259	Atrophin-1	16-32	1-767,803-874,972-995,1045-1146,1151-1153,1155-1156,1161-1190	Nervous system diseases	Epilepsy	Progressive myoclonic epilepsy
P54274	Telomeric repeat-binding factor 1	337-356	1-37,43-44,50-65,266-318,324-375,435-439	-	-	-
P54753	Ephrin type-B receptor 3	996-998	1-35,545-552,583-598,906-906,994-998	-	-	-
P54756	Ephrin type-A receptor 5	1035-1037	1-30,34-52,622-641,943-962,1032-1037	-	-	-
P54760	Ephrin type-B receptor 4	985-987	1-14,321-322,414-419,421-426,530-532,564-581,886-905,967-987	-	-	-
P54764	Ephrin type-A receptor 4	984-986	1-25,572-588,892-909,982-983,985-986	-	-	-
P54821	Paired mesoderm homeobox protein 1	222-235	1-33,35-40,42-98,155-227,229-230,232-245	Congenital malformations	Congenital malformations of the nervous system	Agnathia-otocephaly complex
P55072	Transitional endoplasmic reticulum ATPase	797-806,802-806	1-16,708-725,738-806	Nervous system diseases	Neurodegenerative diseases	Amyotrophic lateral sclerosis (ALS)
P55072	Transitional endoplasmic reticulum ATPase	797-806,802-806	1-16,708-725,738-806	Nervous system diseases	Neurodegenerative diseases	Frontotemporal lobar degeneration
P55072	Transitional endoplasmic reticulum ATPase	797-806,802-806	1-16,708-725,738-806	Nervous system diseases	Neurodegenerative diseases	Charcot-Marie-Tooth disease
P55072	Transitional endoplasmic reticulum ATPase	797-806,802-806	1-16,708-725,738-806	Musculoskeletal diseases	Muscular diseases	Inclusion body myopathy with Paget disease of bone and frontotemporal dementia
P55083	Microfibril-associated glycoprotein 4	26-28	1-30,254-254	-	-	-
P55199	RNA polymerase II elongation factor ELL	445-459	1-3,5-13,19-19,50-51,58-59,129-130,132-146,151-151,161-202,298-504,619-621	-	-	-
P55263	Adenosine kinase	8-16	1-20	Congenital disorders of metabolism	Congenital disorders of amino acid metabolism	Hypermethioninemia
P55316	Forkhead box protein G1	383-406,388-389,394-395,404-404	1-181,274-489	Nervous system diseases	Neurodegenerative diseases	Rett syndrome
P55771	Paired box protein Pax-9	168-189,173-174,179-180,189-189	1-5,134-341	Digestive system diseases	Mouth and dental diseases	Tooth agenesis
P56199	Integrin alpha-1	1167-1171	1-24,1167-1168,1170-1179	-	-	-
P56524	Histone deacetylase 4	349-349,349-349,349-354,351-351,352-352,354-354,354-354	1-28,30-31,33-649,1052-1084	Other congenital disorders	Chromosomal abnormalities	Brachydactyly-mental retardation syndrome
P56645	Period circadian protein homolog 3	729-745,925-932	1-50,98-108,419-534,554-670,693-1098,1183-1201	Nervous system diseases	Other nervous and sensory system diseases	Familial advanced sleep phase syndrome
P56747	Claudin-6	219-220	1-2,191-220	-	-	-
P56748	Claudin-8	224-225	1-2,192-225	-	-	-
P56817	Beta-secretase 1	479-501	1-23,38-55,490-501	-	-	-
P56945	Breast cancer anti-estrogen resistance protein 1	635-643	1-3,70-449,609-738	-	-	-
P56962	Syntaxin-17	299-302	1-1,128-146,281-302	-	-	-
P57055	Protein ripply3	39-42	1-72,117-190	-	-	-
P57682	Krueppel-like factor 3	61-65	9-9,15-32,35-37,39-46,48-52,55-250,345-345	-	-	-
P57739	Claudin-2	229-230	1-4,189-225,227-230	-	-	-
P57772	Selenocysteine-specific elongation factor	547-553	1-3,41-42,48-48,67-77,391-405,545-573,588-596	-	-	-
P58004	Sestrin-2	261-261	1-45,48-49,225-306	-	-	-
P58304	Visual system homeobox 2	304-317	1-28,47-151,209-361	Congenital malformations	Congenital malformations of eye	Microphthalmia
P58397	A disintegrin and metalloproteinase with thrombospondin motifs 12	208-213	1-39,74-85,182-239,997-997,999-1310,1409-1409,1411-1411,1532-1537,1540-1540,1575-1594	-	-	-
P60484	Phosphatidylinositol 3,4,5-trisphosphate 3-phosphatase and dual-specificity protein phosphatase PTEN	401-401,401-403,402-402,403-403	1-4,352-403	Cancers	Cancers of the digestive system	Hepatocellular carcinoma
P60484	Phosphatidylinositol 3,4,5-trisphosphate 3-phosphatase and dual-specificity protein phosphatase PTEN	401-401,401-403,402-402,403-403	1-4,352-403	Cancers	Cancers of the lung and pleura	Small cell lung cancer
P60484	Phosphatidylinositol 3,4,5-trisphosphate 3-phosphatase and dual-specificity protein phosphatase PTEN	401-401,401-403,402-402,403-403	1-4,352-403	Cancers	Skin cancers	Melanoma
P60484	Phosphatidylinositol 3,4,5-trisphosphate 3-phosphatase and dual-specificity protein phosphatase PTEN	401-401,401-403,402-402,403-403	1-4,352-403	Cancers	Skin cancers	Mycosis fungoides
P60484	Phosphatidylinositol 3,4,5-trisphosphate 3-phosphatase and dual-specificity protein phosphatase PTEN	401-401,401-403,402-402,403-403	1-4,352-403	Cancers	Cancers of haematopoietic and lymphoid tissues	Mycosis fungoides
P60484	Phosphatidylinositol 3,4,5-trisphosphate 3-phosphatase and dual-specificity protein phosphatase PTEN	401-401,401-403,402-402,403-403	1-4,352-403	Cancers	Cancers of the breast and female genital organs	Breast cancer
P60484	Phosphatidylinositol 3,4,5-trisphosphate 3-phosphatase and dual-specificity protein phosphatase PTEN	401-401,401-403,402-402,403-403	1-4,352-403	Cancers	Cancers of the breast and female genital organs	Vulvar cancer
P60484	Phosphatidylinositol 3,4,5-trisphosphate 3-phosphatase and dual-specificity protein phosphatase PTEN	401-401,401-403,402-402,403-403	1-4,352-403	Cancers	Cancers of the breast and female genital organs	Endometrial cancer
P60484	Phosphatidylinositol 3,4,5-trisphosphate 3-phosphatase and dual-specificity protein phosphatase PTEN	401-401,401-403,402-402,403-403	1-4,352-403	Cancers	Cancers of male genital organs	Prostate cancer
P60484	Phosphatidylinositol 3,4,5-trisphosphate 3-phosphatase and dual-specificity protein phosphatase PTEN	401-401,401-403,402-402,403-403	1-4,352-403	Cancers	Cancers of eye, brain, and central nervous system	Glioma
P60484	Phosphatidylinositol 3,4,5-trisphosphate 3-phosphatase and dual-specificity protein phosphatase PTEN	401-401,401-403,402-402,403-403	1-4,352-403	Cancers	Cancers of eye, brain, and central nervous system	Meningioma
P60484	Phosphatidylinositol 3,4,5-trisphosphate 3-phosphatase and dual-specificity protein phosphatase PTEN	401-401,401-403,402-402,403-403	1-4,352-403	Congenital malformations	Other congenital malformations	PTEN hamartoma tumor syndrome
P60484	Phosphatidylinositol 3,4,5-trisphosphate 3-phosphatase and dual-specificity protein phosphatase PTEN	401-401,401-403,402-402,403-403	1-4,352-403	Congenital malformations	Other congenital malformations	Cowden syndrome
P60484	Phosphatidylinositol 3,4,5-trisphosphate 3-phosphatase and dual-specificity protein phosphatase PTEN	401-401,401-403,402-402,403-403	1-4,352-403	Congenital malformations	Other congenital malformations	VACTERL/VATER association
P61073	C-X-C chemokine receptor type 4	1-21,10-20,14-15,2-9,4-20	1-19,328-352	Immune system diseases	Primary immunodeficiency	Chemokine receptor defect
P61244	Protein max	152-156	1-37,103-160	Cancers	Cancers of endocrine organs	Malignant paraganglioma
P61328	Fibroblast growth factor 12	11-38	1-39,55-67,216-243	Nervous system diseases	Epilepsy	Early infantile epileptic encephalopathy
P61371	Insulin gene enhancer protein ISL-1	262-291	1-13,138-179,245-349	-	-	-
P61571	Endogenous retrovirus group K member 21 Rec protein	13-20	1-48,93-104	-	-	-
P61572	Endogenous retrovirus group K member 19 Rec protein	13-20	1-49,94-100,102-102,104-105	-	-	-
P61573	Endogenous retrovirus group K member 9 Rec protein	13-20	1-49,94-100,102-102,104-105	-	-	-
P61574	Endogenous retrovirus group K member 113 Rec protein	13-20	1-49,97-100,104-105	-	-	-
P61575	Endogenous retrovirus group K member 8 Rec protein	13-20	1-48,94-102,104-105	-	-	-
P61576	Endogenous retrovirus group K member 104 Rec protein	13-20	1-43,91-105	-	-	-
P61578	Endogenous retrovirus group K member 16 Rec protein	13-20	1-41,94-105	-	-	-
P61579	Endogenous retrovirus group K member 25 Rec protein	13-20	1-49,94-100,102-102,104-105	-	-	-
P62328	Thymosin beta-4	16-16	1-44	-	-	-
P62826	GTP-binding nuclear protein Ran	211-216,211-216	1-5,208-216	-	-	-
P63252	Inward rectifier potassium channel 2	425-427	1-39,372-427	Cardiovascular diseases	Cardiac diseases	Long QT syndrome
P63252	Inward rectifier potassium channel 2	425-427	1-39,372-427	Cardiovascular diseases	Cardiac diseases	Short QT syndrome
P63252	Inward rectifier potassium channel 2	425-427	1-39,372-427	Cardiovascular diseases	Cardiac diseases	Atrial fibrillation
P63252	Inward rectifier potassium channel 2	425-427	1-39,372-427	Musculoskeletal diseases	Muscular diseases	Periodic paralysis
P63252	Inward rectifier potassium channel 2	425-427	1-39,372-427	Congenital disorders of metabolism	Congenital disorders of ion transport and metabolism	Periodic paralysis
P63252	Inward rectifier potassium channel 2	425-427	1-39,372-427	Musculoskeletal diseases	Muscular diseases	Andersen-Tawil syndrome
P63252	Inward rectifier potassium channel 2	425-427	1-39,372-427	Congenital disorders of metabolism	Congenital disorders of ion transport and metabolism	Andersen-Tawil syndrome
P78310	Coxsackievirus and adenovirus receptor	360-365	1-16,265-345,348-350,363-364	-	-	-
P78314	SH3 domain-binding protein 2	201-210	1-5,137-149,151-152,160-330,332-447,561-561	Digestive system diseases	Mouth and dental diseases	Cherubism
P78317	E3 ubiquitin-protein ligase RNF4	36-39,46-49,57-59,67-70	1-62,65-120	-	-	-
P78324	Tyrosine-protein phosphatase non-receptor type substrate 1	453-456,496-499,429-432,439-444,470-473	1-29,349-364,402-504	-	-	-
P78347	General transcription factor II-I	320-327	1-19,85-101,198-358,455-465,555-561,650-732,816-853,958-998	Other congenital disorders	Chromosomal abnormalities	Williams-Beuren syndrome
P78380	Oxidized low-density lipoprotein receptor 1	22-25	1-31,273-273	-	-	-
P78383	Solute carrier family 35 member B1	318-322	1-11,160-160,314-322	-	-	-
P78536	Disintegrin and metalloproteinase domain-containing protein 17	731-738,741-748	1-31,58-59,61-62,700-824	-	-	-
P78543	Protein BTG2	147-147,148-148,149-149	1-3,130-158	-	-	-
P78545	ETS-related transcription factor Elf-3	137-145	1-5,8-44,140-140,173-270,367-371	-	-	-
P78549	Endonuclease III-like protein 1	36-60	1-81	-	-	-
P81133	Single-minded homolog 1	368-387	1-1,344-704,733-755,766-766	Endocrine and metabolic diseases	Other endocrine and metabolic diseases	Genetic obesity
P82094	TATA element modulatory factor	333-342	1-2,21-474,481-489,492-493,495-496,512-513,516-516,520-520,524-558,560-561,588-610,617-628,630-635,637-651,681-689,696-696,734-735,756-768,823-824,827-827,830-838,841-845,897-989,1054-1054,1065-1065,1068-1069,1072-1072,1086-1086,1090-1093	-	-	-
P84103	Serine/arginine-rich splicing factor 3	86-86,88-88,90-90	86-164	-	-	-
P98082	Disabled homolog 2	293-295,298-300,619-627,663-671,684-686,709-725,720-720	1-34,176-202,214-216,218-770	-	-	-
P98164	Low-density lipoprotein receptor-related protein 2	4611-4622,4453-4462,4456-4461,4459-4464,4521-4526,4589-4602,4595-4598,4598-4601	1-4,8-11,13-16,18-18,20-20,301-316,1015-1018,1102-1103,1105-1105,2860-2862,3502-3511,3623-3623,4362-4376,4454-4514,4522-4525,4527-4655	Congenital malformations	Other congenital malformations	Donnai-Barrow syndrome
P98174	FYVE, RhoGEF and PH domain-containing protein 1	171-187	1-369,702-725,793-814,925-961	Congenital malformations	Other congenital malformations	Aarskog-Scott syndrome
Q00536	Cyclin-dependent kinase 16	153-153,153-153	1-104,106-110,142-150,153-153,474-496	-	-	-
Q00613	Heat shock factor protein 1	303-303,307-307,527-527,529-529,216-216,216-216,391-391,391-391,391-391,395-395,412-420	1-9,124-133,206-388,390-395,397-463,473-529	-	-	-
Q00839	Heterogeneous nuclear ribonucleoprotein U	714-739	1-6,41-285,671-825	-	-	-
Q00987	E3 ubiquitin-protein ligase Mdm2	179-185,223-232	1-5,116-188,211-237,253-274,284-289,337-431	Cancers	Cancers of soft tissues and bone	Osteosarcoma
Q00987	E3 ubiquitin-protein ligase Mdm2	179-185,223-232	1-5,116-188,211-237,253-274,284-289,337-431	Cancers	Cancers of soft tissues and bone	Alveolar rhabdomyosarcoma
Q00987	E3 ubiquitin-protein ligase Mdm2	179-185,223-232	1-5,116-188,211-237,253-274,284-289,337-431	Cancers	Cancers of the breast and female genital organs	Choriocarcinoma
Q00987	E3 ubiquitin-protein ligase Mdm2	179-185,223-232	1-5,116-188,211-237,253-274,284-289,337-431	Cancers	Cancers of male genital organs	Penile cancer
Q00987	E3 ubiquitin-protein ligase Mdm2	179-185,223-232	1-5,116-188,211-237,253-274,284-289,337-431	Cancers	Cancers of eye, brain, and central nervous system	Retinoblastoma
Q00987	E3 ubiquitin-protein ligase Mdm2	179-185,223-232	1-5,116-188,211-237,253-274,284-289,337-431	Cancers	Cancers of eye, brain, and central nervous system	Glioma
Q00987	E3 ubiquitin-protein ligase Mdm2	179-185,223-232	1-5,116-188,211-237,253-274,284-289,337-431	Cancers	Cancers of eye, brain, and central nervous system	Medulloblastoma
Q01082	Spectrin beta chain, non-erythrocytic 1	2149-2177	1-41,162-172,2083-2199,2306-2364	-	-	-
Q01101	Insulinoma-associated protein 1	43-58,43-58	1-228,253-253,255-260,316-362,391-423,499-499,503-503	-	-	-
Q01196	Runt-related transcription factor 1	174-174,177-177	1-41,174-195,209-252,267-267,269-283,285-289,292-292,334-341,343-344,359-370,403-445	Cancers	Cancers of haematopoietic and lymphoid tissues	B lymphoblastic leukemia/lymphoma
Q01196	Runt-related transcription factor 1	174-174,177-177	1-41,174-195,209-252,267-267,269-283,285-289,292-292,334-341,343-344,359-370,403-445	Cancers	Cancers of haematopoietic and lymphoid tissues	Acute myeloid leukemia (AML)
Q01196	Runt-related transcription factor 1	174-174,177-177	1-41,174-195,209-252,267-267,269-283,285-289,292-292,334-341,343-344,359-370,403-445	Cancers	Cancers of haematopoietic and lymphoid tissues	Chronic myeloid leukemia (CML)
Q01196	Runt-related transcription factor 1	174-174,177-177	1-41,174-195,209-252,267-267,269-283,285-289,292-292,334-341,343-344,359-370,403-445	Cardiovascular diseases	Hematologic diseases	Thrombocytopenia (THC)
Q01196	Runt-related transcription factor 1	174-174,177-177	1-41,174-195,209-252,267-267,269-283,285-289,292-292,334-341,343-344,359-370,403-445	Cardiovascular diseases	Hematologic diseases	Myelodysplastic syndrome
Q01201	Transcription factor RelB	433-438	1-122,408-555,569-569,571-579	-	-	-
Q01826	DNA-binding protein SATB1	20-40,475-475,646-646,648-648	1-67,249-319,339-369,453-485,573-578,583-585,589-648,705-763	-	-	-
Q01831	DNA repair protein complementing XP-C cells	390-395	1-158,167-167,173-187,333-519,866-940	Congenital malformations	Congenital malformations of skin	Xeroderma pigmentosum
Q01831	DNA repair protein complementing XP-C cells	390-395	1-158,167-167,173-187,333-519,866-940	Congenital malformations	Other congenital malformations	Disorders of nucleotide excision repair
Q01844	RNA-binding protein EWS	639-656	1-357,448-525,547-656	-	-	-
Q01892	Transcription factor Spi-B	144-144	1-3,7-10,13-29,43-43,48-109,113-113,115-163,262-262	-	-	-
Q01954	Zinc finger protein basonuclin-1	533-539	1-29,187-230,261-354,402-716,778-795,833-922,971-994	-	-	-
Q01955	Collagen alpha-3(IV) chain	1154-1156,1306-1308,1345-1347,1432-1434,791-793,996-998	1-45,49-78,167-168,173-192,194-195,197-202,204-342,359-469,502-650,659-659,662-662,665-895,905-907,911-1092,1095-1150,1152-1301,1303-1310,1312-1361,1363-1368,1370-1370,1374-1374,1376-1400,1405-1442,1669-1670	Urinary system diseases	Kidney diseases	Benign familial hematuria
Q01955	Collagen alpha-3(IV) chain	1154-1156,1306-1308,1345-1347,1432-1434,791-793,996-998	1-45,49-78,167-168,173-192,194-195,197-202,204-342,359-469,502-650,659-659,662-662,665-895,905-907,911-1092,1095-1150,1152-1301,1303-1310,1312-1361,1363-1368,1370-1370,1374-1374,1376-1400,1405-1442,1669-1670	Congenital malformations	Other congenital malformations	Alport syndrome
Q01970	1-phosphatidylinositol 4,5-bisphosphate phosphodiesterase beta-3	1231-1234	1-11,471-584,883-937,1193-1234	-	-	-
Q02040	A-kinase anchor protein 17A	425-454,438-439,445-446	276-356,385-695	-	-	-
Q02078	Myocyte-specific enhancer factor 2A	266-283	1-1,131-507	Cardiovascular diseases	Vascular diseases	Coronary artery disease
Q02241	Kinesin-like protein KIF23	7-11	1-21,439-439,441-491,614-620,659-798,901-928,941-960	-	-	-
Q02388	Collagen alpha-1(VII) chain	1334-1336,2008-2010,2553-2555	1-25,224-224,226-226,500-503,505-506,1047-1048,1207-1308,1319-1319,1325-1941,1963-2169,2173-2173,2175-2178,2181-2181,2183-2388,2390-2728,2732-2873,2932-2944	Skin diseases	Skin and soft tissue diseases	Nonsyndromic congenital nail disorder
Q02388	Collagen alpha-1(VII) chain	1334-1336,2008-2010,2553-2555	1-25,224-224,226-226,500-503,505-506,1047-1048,1207-1308,1319-1319,1325-1941,1963-2169,2173-2173,2175-2178,2181-2181,2183-2388,2390-2728,2732-2873,2932-2944	Congenital malformations	Congenital malformations of skin	Epidermolysis bullosa, dysprophica
Q02388	Collagen alpha-1(VII) chain	1334-1336,2008-2010,2553-2555	1-25,224-224,226-226,500-503,505-506,1047-1048,1207-1308,1319-1319,1325-1941,1963-2169,2173-2173,2175-2178,2181-2181,2183-2388,2390-2728,2732-2873,2932-2944	Congenital malformations	Congenital malformations of skin	Transient bullous dermolysis of the newborn
Q02447	Transcription factor Sp3	551-551,551-551	1-534,547-599,706-781	-	-	-
Q02539	Histone H1.1	152-152,183-183	1-42,105-108,110-215	-	-	-
Q02742	Beta-1,3-galactosyl-O-glycosyl-glycoprotein beta-1,6-N-acetylglucosaminyltransferase	5-6,5-9,7-9	1-12,36-36,426-428	-	-	-
Q03001	Dystonin	7548-7548,7550-7553,7552-7552,7553-7553,7557-7557,7558-7558	1-24,266-266,483-483,486-487,490-512,514-516,520-582,1417-1490,1746-1746,1748-1755,1925-2000,2004-3397,3400-3401,3404-3404,3406-3408,3411-3431,3434-3435,3437-3442,3444-3491,3532-3543,3779-3857,3859-3860,3862-3890,3893-3893,3897-3897,3900-3901,3903-3904,3906-3925,4454-4487,4490-4494,4496-4506,5198-5274,5721-5728,5730-5802,5804-5828,7032-7033,7039-7039,7042-7145,7353-7386,7389-7570	Nervous system diseases	Neurodegenerative diseases	Hereditary sensory and autonomic neuropathy
Q03164	Histone-lysine N-methyltransferase 2A	2847-2855,3764-3771,1150-1150,1151-1151,1154-1154,1155-1155,1158-1158,1161-1161	1-108,110-110,112-112,125-1077,1079-1165,1200-1402,1663-1713,1779-1869,2085-2622,2643-2681,2684-3664,3753-3772,3775-3808	Cancers	Cancers of haematopoietic and lymphoid tissues	B lymphoblastic leukemia/lymphoma
Q03164	Histone-lysine N-methyltransferase 2A	2847-2855,3764-3771,1150-1150,1151-1151,1154-1154,1155-1155,1158-1158,1161-1161	1-108,110-110,112-112,125-1077,1079-1165,1200-1402,1663-1713,1779-1869,2085-2622,2643-2681,2684-3664,3753-3772,3775-3808	Cancers	Cancers of haematopoietic and lymphoid tissues	T lymphoblastic leukemia/lymphoma
Q03164	Histone-lysine N-methyltransferase 2A	2847-2855,3764-3771,1150-1150,1151-1151,1154-1154,1155-1155,1158-1158,1161-1161	1-108,110-110,112-112,125-1077,1079-1165,1200-1402,1663-1713,1779-1869,2085-2622,2643-2681,2684-3664,3753-3772,3775-3808	Congenital malformations	Other congenital malformations	Wiedemann-Steiner syndrome
Q03188	Centromere protein C	484-499,558-574,259-273,780-798	1-1,49-741,776-809	-	-	-
Q03468	DNA excision repair protein ERCC-6	1038-1055,1400-1428,466-481	1-89,159-160,163-177,183-185,187-188,197-233,249-453,468-468,470-493,1016-1254,1318-1424	Nervous system diseases	Neurodegenerative diseases	Cockayne syndrome
Q03468	DNA excision repair protein ERCC-6	1038-1055,1400-1428,466-481	1-89,159-160,163-177,183-185,187-188,197-233,249-453,468-468,470-493,1016-1254,1318-1424	Nervous system diseases	Eye disease	Age-related macular degeneration
Q03468	DNA excision repair protein ERCC-6	1038-1055,1400-1428,466-481	1-89,159-160,163-177,183-185,187-188,197-233,249-453,468-468,470-493,1016-1254,1318-1424	Skin diseases	Skin and soft tissue diseases	UV-sensitive syndrome
Q03468	DNA excision repair protein ERCC-6	1038-1055,1400-1428,466-481	1-89,159-160,163-177,183-185,187-188,197-233,249-453,468-468,470-493,1016-1254,1318-1424	Congenital malformations	Other congenital malformations	Disorders of nucleotide excision repair
Q03933	Heat shock factor protein 2	195-210	114-123,164-167,170-174,192-364,366-371,373-438,455-505,528-536	-	-	-
Q04206	Transcription factor p65	536-544	1-19,309-431,492-551	-	-	-
Q04637	Eukaryotic translation initiation factor 4 gamma 1	172-200,174-178,180-180,182-182,184-187,192-192,196-196,1585-1599	1-600,650-757,992-1242,1566-1584,1589-1599	Nervous system diseases	Neurodegenerative diseases	Parkinson disease
Q04656	Copper-transporting ATPase 1	1486-1500,1487-1488	1-5,80-93,96-98,155-163,247-272,348-373,447-484,925-933,1408-1413,1417-1421,1424-1500	Nervous system diseases	Neurodegenerative diseases	Spinal muscular atrophy
Q04656	Copper-transporting ATPase 1	1486-1500,1487-1488	1-5,80-93,96-98,155-163,247-272,348-373,447-484,925-933,1408-1413,1417-1421,1424-1500	Nervous system diseases	Neurodegenerative diseases	Distal hereditary motor neuropathies
Q04656	Copper-transporting ATPase 1	1486-1500,1487-1488	1-5,80-93,96-98,155-163,247-272,348-373,447-484,925-933,1408-1413,1417-1421,1424-1500	Congenital disorders of metabolism	Congenital disorders of ion transport and metabolism	Menkes syndrome
Q04656	Copper-transporting ATPase 1	1486-1500,1487-1488	1-5,80-93,96-98,155-163,247-272,348-373,447-484,925-933,1408-1413,1417-1421,1424-1500	Congenital disorders of metabolism	Congenital disorders of ion transport and metabolism	Occipital horn syndrome
Q04721	Neurogenic locus notch homolog protein 2	2416-2416	1103-1105,1108-1111,1673-1675,1717-1788,1807-1818,1838-1855,2066-2471	Endocrine and metabolic diseases	Diabetes	Type 2 diabetes mellitus
Q04721	Neurogenic locus notch homolog protein 2	2416-2416	1103-1105,1108-1111,1673-1675,1717-1788,1807-1818,1838-1855,2066-2471	Musculoskeletal diseases	Skeletal diseases	Hajdu-Cheney syndrome
Q04721	Neurogenic locus notch homolog protein 2	2416-2416	1103-1105,1108-1111,1673-1675,1717-1788,1807-1818,1838-1855,2066-2471	Congenital malformations	Congenital malformations of the digestive system	Alagille syndrome
Q04724	Transducin-like enhancer protein 1	225-228	1-16,128-437	-	-	-
Q04725	Transducin-like enhancer protein 2	214-217	1-15,132-176,179-391,405-415	-	-	-
Q04726	Transducin-like enhancer protein 3	225-228	1-16,125-415,425-427,432-442	-	-	-
Q04864	Proto-oncogene c-Rel	290-295	1-5,289-512,516-516,529-559,572-607	Cancers	Cancers of haematopoietic and lymphoid tissues	Hodgkin lymphoma
Q05066	Sex-determining region Y protein	198-204	1-54,157-161,163-204	Reproductive system diseases	Reproductive system diseases	46,XY gonadal dysgenesis
Q05066	Sex-determining region Y protein	198-204	1-54,157-161,163-204	Reproductive system diseases	Reproductive system diseases	46,XX testicular disorder of sex development
Q05195	Max dimerization protein 1	21-49	1-4,24-60,144-221	-	-	-
Q05682	Caldesmon	768-793,664-674,716-722	1-793	-	-	-
Q05707	Collagen alpha-1(XIV) chain	1607-1609	1-8,114-145,1006-1019,1208-1224,1437-1560,1564-1613,1644-1793,1795-1796	Congenital malformations	Congenital malformations of skin	Punctate palmoplantar keratoderma
Q05952	Nuclear transition protein 2	111-119	1-138	-	-	-
Q06265	Exosome complex component RRP45	395-398,388-391,390-391	308-439	-	-	-
Q06413	Myocyte-specific enhancer factor 2C	116-116,119-119,234-234,239-239,252-252,264-264	1-1,92-473	Other congenital disorders	Chromosomal abnormalities	Mental retardation-stereotypic movements-epilepsy and/or cerebral malformations
Q06413	Myocyte-specific enhancer factor 2C	116-116,119-119,234-234,239-239,252-252,264-264	1-1,92-473	Other diseases	Mental and behavioural disorders	Autosomal dominant mental retardation
Q06587	E3 ubiquitin-protein ligase RING1	201-204	1-11,132-134,136-136,139-141,143-143,145-261,309-354,404-406	-	-	-
Q06787	Synaptic functional regulator FMR1	527-534,534-548,613-617,424-443	1-1,203-216,325-326,330-368,426-632	Reproductive system diseases	Reproductive system diseases	Premature ovarian failure
Q06787	Synaptic functional regulator FMR1	527-534,534-548,613-617,424-443	1-1,203-216,325-326,330-368,426-632	Other congenital disorders	Chromosomal abnormalities	Fragile X syndrome
Q06787	Synaptic functional regulator FMR1	527-534,534-548,613-617,424-443	1-1,203-216,325-326,330-368,426-632	Other congenital disorders	Chromosomal abnormalities	Fragile X tremor/ataxia syndrome
Q07092	Collagen alpha-1(XVI) chain	1227-1229,540-542,1006-1008	1-27,243-572,604-638,645-917,1001-1429,1468-1517,1577-1597,1599-1599,1602-1602	-	-	-
Q07352	mRNA decay activator protein ZFP36L1	203-203,92-92	1-1,21-111,182-330,337-338	-	-	-
Q07666	KH domain-containing, RNA-binding, signal transduction-associated protein 1	381-381,383-383,384-384	1-96,276-443	-	-	-
Q07889	Son of sevenless homolog 1	1134-1134,1161-1161	1-5,178-197,1023-1333	Digestive system diseases	Mouth and dental diseases	Hereditary gingival fibromatosis
Q07889	Son of sevenless homolog 1	1134-1134,1161-1161	1-5,178-197,1023-1333	Congenital malformations	Other congenital malformations	Noonan syndrome and related disorders
Q07889	Son of sevenless homolog 1	1134-1134,1161-1161	1-5,178-197,1023-1333	Congenital malformations	Other congenital malformations	Noonan syndrome
Q07912	Activated CDC42 kinase 1	623-652,632-635	1-6,76-114,485-960,1032-1038	-	-	-
Q07954	Prolow-density lipoprotein receptor-related protein 1	4460-4460,4517-4517,4520-4520,4523-4523	1-3,5-24,106-110,844-848,1055-1058,1099-1101,1175-1183,2518-2527,2689-2694,4180-4197,4371-4371,4373-4376,4383-4383,4385-4386,4395-4395,4400-4400,4405-4420,4451-4461,4476-4489,4508-4544	-	-	-
Q08050	Forkhead box protein M1	611-611,693-693	1-59,63-64,92-94,96-97,99-232,323-717,719-719	-	-	-
Q08211	ATP-dependent RNA helicase A	1155-1173,1160-1160,1166-1166,339-339,586-595	83-131,155-167,264-271,297-346,588-608,1142-1142,1144-1270	-	-	-
Q08345	Epithelial discoidin domain-containing receptor 1	481-484	1-21,370-405,449-598	-	-	-
Q08378	Golgin subfamily A member 3	121-121,121-141,128-128,135-135	1-149,151-153,165-188,216-360,590-631,633-637,789-809,977-977,982-982,984-984,1371-1429,1431-1432,1434-1435,1441-1498	-	-	-
Q08379	Golgin subfamily A member 2	26-49,26-49	1-163,165-167,172-173,177-229,232-232,235-243,246-386,410-410,421-424,427-462,464-464,478-500,506-506,509-512,515-612,614-615,618-618,629-629,632-633,636-758,760-765,767-836,842-975	-	-	-
Q08426	Peroxisomal bifunctional enzyme	721-723	722-723	Congenital disorders of metabolism	Congenital disorders of amino acid metabolism	Fanconi renotubular syndrome
Q08495	Dematin	124-124	1-26,69-192,203-332	-	-	-
Q08828	Adenylate cyclase type 1	493-520	1-29,482-561,564-564,1060-1119	-	-	-
Q08945	FACT complex subunit SSRP1	510-510,657-657,688-688	433-550,570-577,581-584,616-709	-	-	-
Q08AM6	Protein VAC14 homolog	773-773,773-777,774-774,776-776,777-777,780-782,782-782	1-2,335-372,472-519,723-743,761-782	-	-	-
Q09161	Nuclear cap-binding protein subunit 1	3-20	1-26	-	-	-
Q09470	Potassium voltage-gated channel subfamily A member 1	493-495	1-35,420-495	Nervous system diseases	Neurodegenerative diseases	Episodic ataxias
Q09472	Histone acetyltransferase p300	11-17,2142-2142,89-89	1-322,424-567,646-1050,1518-1577,1714-1722,1814-2074,2094-2414	Cancers	Cancers of haematopoietic and lymphoid tissues	Follicular lymphoma
Q09472	Histone acetyltransferase p300	11-17,2142-2142,89-89	1-322,424-567,646-1050,1518-1577,1714-1722,1814-2074,2094-2414	Congenital malformations	Other congenital malformations	Rubinstein-Taybi syndrome
Q09666	Neuroblast differentiation-associated protein AHNAK	5772-5779,4971-4979,5019-5027,5034-5039,5706-5716	1-8,89-397,522-5890	-	-	-
Q0P6D2	Protein FAM69C	16-17	1-20,44-45,416-419	-	-	-
Q10570	Cleavage and polyadenylation specificity factor subunit 1	893-908	402-458,485-494,544-567,712-777,819-843,881-927,1048-1059,1319-1330	-	-	-
Q12778	Forkhead box protein O1	248-248,251-253,256-256,256-256,262-262,265-265,274-274,462-466,24-24,245-245	1-158,245-610,616-625,638-655	Cancers	Cancers of soft tissues and bone	Alveolar rhabdomyosarcoma
Q12796	Proline-rich nuclear receptor coactivator 1	94-101,285-291,287-287,290-290	1-14,37-39,41-44,66-275,280-300	-	-	-
Q12802	A-kinase anchor protein 13	1251-1251,1260-1260,1265-1265,1565-1565,494-516	228-228,287-1789,1848-1967,2337-2357,2389-2410,2438-2520,2547-2633,2635-2639,2646-2646,2650-2650,2653-2813	-	-	-
Q12837	POU domain, class 4, transcription factor 2	171-185	1-105,109-112,114-253,404-409	-	-	-
Q12879	Glutamate receptor ionotropic, NMDA 2A	1462-1464	1-29,805-812,873-1213,1258-1316,1334-1370,1383-1405,1437-1457,1459-1464	Nervous system diseases	Epilepsy	Landau-Kleffner syndrome
Q12879	Glutamate receptor ionotropic, NMDA 2A	1462-1464	1-29,805-812,873-1213,1258-1316,1334-1370,1383-1405,1437-1457,1459-1464	Other diseases	Mental and behavioural disorders	Landau-Kleffner syndrome
Q12879	Glutamate receptor ionotropic, NMDA 2A	1462-1464	1-29,805-812,873-1213,1258-1316,1334-1370,1383-1405,1437-1457,1459-1464	Nervous system diseases	Epilepsy	Epileptic encephalopathy with continuous spike-waves during slow-wave sleep
Q12888	TP53-binding protein 1	105-105,1068-1068,1086-1086,1219-1219,1396-1403,166-166,176-176,178-178,25-25,29-29,302-302,437-437,452-452,523-523,543-543,580-580,674-674,784-784,831-831,855-855,892-892,1104-1104,1148-1148,1171-1171,13-13,1604-1631,1619-1619,6-6,625-625,696-696,698-698	1-1483,1604-1720,1745-1765,1972-1972	-	-	-
Q12906	Interleukin enhancer-binding factor 3	371-389	1-5,52-85,365-398,466-466,468-494,601-661,687-894	-	-	-
Q12968	Nuclear factor of activated T-cells, cytoplasmic 3	273-275,109-114	1-4,7-11,18-142,156-421,706-1021,1038-1075	-	-	-
Q12972	Nuclear inhibitor of protein phosphatase 1	330-351,335-335,310-329	133-197,235-351	-	-	-
Q12986	Transcriptional repressor NF-X1	20-20,9-26	1-339,909-940,968-977,1074-1110	-	-	-
Q13018	Secretory phospholipase A2 receptor	1436-1442	1-31,653-656,658-658,660-660,1104-1110,1239-1242,1244-1246,1383-1395,1424-1424,1429-1463	-	-	-
Q13029	PR domain zinc finger protein 2	1028-1052,294-316,970-979,985-998	1-1,155-355,405-457,510-589,609-1127,1132-1132,1251-1320,1325-1325,1478-1718	-	-	-
Q13033	Striatin-3	166-183	1-60,132-338,354-390	-	-	-
Q13085	Acetyl-CoA carboxylase 1	1263-1263	1-97,835-840,1083-1101,1189-1227,1259-1283,2341-2346	-	-	-
Q13087	Protein disulfide-isomerase A2	522-525	1-39,496-525	-	-	-
Q13107	Ubiquitin carboxyl-terminal hydrolase 4	767-772	1-16,223-298,587-590,592-595,634-703,721-722,726-727,764-773,926-963	-	-	-
Q13111	Chromatin assembly factor 1 subunit A	242-242	1-12,44-84,120-230,241-468,496-498,500-504,506-549,599-675,718-732,765-790,842-956	-	-	-
Q13137	Calcium-binding and coiled-coil domain-containing protein 2	371-381,378-378	1-16,347-391,408-415	-	-	-
Q13163	Dual specificity mitogen-activated protein kinase kinase 5	117-131	1-3,109-144,442-448	-	-	-
Q13191	E3 ubiquitin-protein ligase CBL-B	543-568,709-709,904-904,907-907,911-911,665-665	1-36,429-931,972-982	-	-	-
Q13201	Multimerin-1	186-188	1-204,228-249,265-283,290-463,490-492,494-538,557-560,562-564,572-573,580-581,583-592,623-671,673-673,677-677,710-710,712-712,716-717,719-772,774-779,781-823,826-827,829-830,833-833,854-854,857-907,933-935,937-938,944-944,948-949,978-1043,1080-1096	-	-	-
Q13224	Glutamate receptor ionotropic, NMDA 2B	1482-1484	1-31,806-817,868-1140,1172-1208,1271-1301,1303-1307,1309-1327,1346-1369,1411-1439,1450-1450,1453-1484	Nervous system diseases	Epilepsy	Early infantile epileptic encephalopathy
Q13224	Glutamate receptor ionotropic, NMDA 2B	1482-1484	1-31,806-817,868-1140,1172-1208,1271-1301,1303-1307,1309-1327,1346-1369,1411-1439,1450-1450,1453-1484	Other diseases	Mental and behavioural disorders	Autosomal dominant mental retardation
Q13239	Src-like-adapter	218-218	1-20,212-213,215-220,252-261,263-273,275-276	-	-	-
Q13242	Serine/arginine-rich splicing factor 9	188-200	92-105,188-221	-	-	-
Q13263	Transcription intermediary factor 1-beta	481-494,488-488,490-490	1-58,147-148,411-623,813-835	-	-	-
Q13309	S-phase kinase-associated protein 2	67-73	1-82,88-90,423-424	-	-	-
Q13316	Dentin matrix acidic phosphoprotein 1	364-366	1-513	Congenital disorders of metabolism	Congenital disorders of ion transport and metabolism	Hypophosphatemic rickets
Q13316	Dentin matrix acidic phosphoprotein 1	364-366	1-513	Congenital disorders of metabolism	Congenital disorders of ion transport and metabolism	Autosomal recessive hypophosphatemic rickets
Q13322	Growth factor receptor-bound protein 10	428-428	1-4,17-52,55-164,418-485	-	-	-
Q13330	Metastasis-associated protein MTA1	696-705,711-713,711-715	67-95,338-386,431-471,504-531,548-652,665-665,668-668,670-715	-	-	-
Q13342	Nuclear body protein SP140	495-514	1-31,142-354,358-580,665-686,865-867	-	-	-
Q13352	Centromere protein R	63-66	1-1,21-21,41-81	-	-	-
Q13370	cGMP-inhibited 3',5'-cyclic phosphodiesterase B	1-25,10-10,12-12,2-2,3-3,436-460,439-439,440-440,445-445,449-449,6-6,8-8,9-9	1-26,65-79,273-273,277-281,284-319,343-350,379-379,382-393,402-407,409-485,487-487,490-491,494-495,497-658,1017-1051,1073-1112	-	-	-
Q13432	Protein unc-119 homolog A	29-32	1-56	-	-	-
Q13439	Golgin subfamily A member 4	2-2	1-139,142-143,163-163,174-200,205-205,207-349,520-544,547-547,550-558,565-602,797-806,808-810,836-841,843-843,848-848,852-853,855-855,865-867,873-878,880-882,890-891,893-897,901-901,904-909,926-926,952-958,962-973,975-976,980-986,989-996,999-1039,1043-1083,1239-1252,1255-1256,1263-1263,1265-1270,1273-1295,1304-1309,1312-1338,1340-1340,1343-1343,1375-1375,1385-1402,1405-1410,1413-1413,1418-1435,14…	-	-	-
Q13444	Disintegrin and metalloproteinase domain-containing protein 15	815-821,850-856	1-45,190-190,192-205,724-863	-	-	-
Q13445	Transmembrane emp24 domain-containing protein 1	218-227	1-26,226-227	-	-	-
Q13467	Frizzled-5	583-585	1-26,153-179,541-585	-	-	-
Q13469	Nuclear factor of activated T-cells, cytoplasmic 2	251-253,111-116,904-913,26-34	1-108,112-112,117-119,123-149,154-365,370-371,382-388,390-390,679-925	-	-	-
Q13501	Sequestosome-1	321-342,335-337,336-341,338-338,228-233	1-1,196-235,258-386,437-440	Musculoskeletal diseases	Skeletal diseases	Paget disease of bone
Q13522	Protein phosphatase 1 regulatory subunit 1A	143-171	1-171	-	-	-
Q13541	Eukaryotic translation initiation factor 4E-binding protein 1	114-118	1-21,25-46,84-118	-	-	-
Q13542	Eukaryotic translation initiation factor 4E-binding protein 2	116-120	1-19,85-120	-	-	-
Q13547	Histone deacetylase 1	421-421,423-423,426-426	1-7,390-482	-	-	-
Q13562	Neurogenic differentiation factor 1	87-93	1-101,166-181,183-183,197-324,326-328,333-335,338-352,355-356	Endocrine and metabolic diseases	Diabetes	Maturity onset diabetes of the young (MODY)
Q13563	Polycystin-2	810-821,812-812,815-817	1-53,58-186,779-832,896-908,910-968	Congenital malformations	Congenital malformations of the urinary system	Polycystic kidney disease
Q13563	Polycystin-2	810-821,812-812,815-817	1-53,58-186,779-832,896-908,910-968	Congenital malformations	Congenital malformations of the urinary system	Potter syndrome
Q13568	Interferon regulatory factor 5	150-160	1-12,127-222,224-224,469-469,472-498	Immune system diseases	Allergies and autoimmune diseases	Systemic sclerosis
Q13568	Interferon regulatory factor 5	150-160	1-12,127-222,224-224,469-469,472-498	Skin diseases	Skin and soft tissue diseases	Systemic sclerosis
Q13568	Interferon regulatory factor 5	150-160	1-12,127-222,224-224,469-469,472-498	Immune system diseases	Allergies and autoimmune diseases	Sjogren syndrome
Q13568	Interferon regulatory factor 5	150-160	1-12,127-222,224-224,469-469,472-498	Skin diseases	Skin and soft tissue diseases	Sjogren syndrome
Q13568	Interferon regulatory factor 5	150-160	1-12,127-222,224-224,469-469,472-498	Immune system diseases	Other immune system diseases	Inflammatory bowel disease (IBD)
Q13573	SNW domain-containing protein 1	76-76	1-62,72-89,160-193,195-244,309-536	-	-	-
Q13574	Diacylglycerol kinase zeta	1115-1116	1-89,91-92,94-94,98-98,101-103,105-158,161-161,168-168,186-230,251-271,439-469,814-826,886-897,945-979,1106-1117	-	-	-
Q13586	Stromal interaction molecule 1	642-645,644-645	1-46,455-685	Immune system diseases	Primary immunodeficiency	Combined immunodeficiency
Q13609	Deoxyribonuclease gamma	296-304	1-17,288-305	-	-	-
Q13620	Cullin-4B	55-58	1-194	Other diseases	Mental and behavioural disorders	Syndromic X-linked mental retardation
Q13625	Apoptosis-stimulating of p53 protein 2	866-875,332-348	86-130,133-134,158-160,162-179,244-918,1120-1128	-	-	-
Q13627	Dual specificity tyrosine-phosphorylation-regulated kinase 1A	117-134	1-88,115-136,410-420,422-442,485-763	Other congenital disorders	Chromosomal abnormalities	Down syndrome
Q13627	Dual specificity tyrosine-phosphorylation-regulated kinase 1A	117-134	1-88,115-136,410-420,422-442,485-763	Other diseases	Mental and behavioural disorders	Autosomal dominant mental retardation
Q13671	Ras and Rab interactor 1	351-351	1-54,183-183,185-219,236-352,595-636,709-783	-	-	-
Q13698	Voltage-dependent L-type calcium channel subunit alpha-1S	747-760	1-38,336-340,555-558,675-717,731-771,778-778,1540-1715,1719-1788,1816-1873	Musculoskeletal diseases	Muscular diseases	Periodic paralysis
Q13698	Voltage-dependent L-type calcium channel subunit alpha-1S	747-760	1-38,336-340,555-558,675-717,731-771,778-778,1540-1715,1719-1788,1816-1873	Congenital disorders of metabolism	Congenital disorders of ion transport and metabolism	Periodic paralysis
Q13698	Voltage-dependent L-type calcium channel subunit alpha-1S	747-760	1-38,336-340,555-558,675-717,731-771,778-778,1540-1715,1719-1788,1816-1873	Musculoskeletal diseases	Muscular diseases	Hypokalemic periodic paralysis (HypoPP)
Q13698	Voltage-dependent L-type calcium channel subunit alpha-1S	747-760	1-38,336-340,555-558,675-717,731-771,778-778,1540-1715,1719-1788,1816-1873	Congenital disorders of metabolism	Congenital disorders of ion transport and metabolism	Hypokalemic periodic paralysis (HypoPP)
Q13705	Activin receptor type-2B	491-512	1-22,168-182,487-512	Congenital malformations	Other congenital malformations	Heterotaxy
Q13724	Mannosyl-oligosaccharide glucosidase	3-9	1-41	Congenital disorders of metabolism	Congenital disorders of glycan/glycoprotein metabolism	Congenital disorders of glycosylation type II
Q13765	Nascent polypeptide-associated complex subunit alpha	69-80	1-78,142-175	-	-	-
Q13769	THO complex subunit 5 homolog	7-10	1-42,44-47,171-173,299-336,456-467,644-648,650-652,654-654	-	-	-
Q13887	Krueppel-like factor 5	324-328	1-83,99-124,127-127,150-362	-	-	-
Q13905	Rap guanine nucleotide exchange factor 1	281-292,451-462,606-617,538-549	1-14,28-86,207-686,690-691,1066-1077	-	-	-
Q13936	Voltage-dependent L-type calcium channel subunit alpha-1C	47-68	1-111,243-244,246-249,251-251,449-487,631-631,636-637,641-650,759-870,1683-2120,2164-2221	Cardiovascular diseases	Cardiac diseases	Long QT syndrome
Q13936	Voltage-dependent L-type calcium channel subunit alpha-1C	47-68	1-111,243-244,246-249,251-251,449-487,631-631,636-637,641-650,759-870,1683-2120,2164-2221	Cardiovascular diseases	Cardiac diseases	Brugada syndrome
Q13950	Runt-related transcription factor 2	451-451,242-258	1-5,18-59,225-521	Congenital malformations	Congenital malformations of the musculoskeletal system	Cleidocranial dysplasia
Q14003	Potassium voltage-gated channel subfamily C member 3	592-592	1-87,210-261,556-757	Nervous system diseases	Neurodegenerative diseases	Spinocerebellar ataxia (SCA)
Q14031	Collagen alpha-6(IV) chain	515-517,560-562,986-988	1-46,108-114,116-119,129-132,134-168,173-346,349-349,352-353,358-358,404-473,486-691,693-774,780-805,807-807,812-879,915-1097,1099-1099,1185-1336,1347-1348,1352-1459	Reproductive system diseases	Reproductive system diseases	Uterine leiomyoma
Q14050	Collagen alpha-3(IX) chain	423-425,601-603	1-28,50-77,83-83,85-90,95-139,141-145,149-177,179-181,183-184,190-521,548-557,559-559,565-566,575-635,641-684	Congenital malformations	Congenital malformations of the musculoskeletal system	Multiple epiphyseal dysplasia
Q14118	Dystroglycan	880-895,889-892	1-33,318-496,720-746,779-803,805-895	Musculoskeletal diseases	Muscular diseases	Muscular dystrophy-dystroglycanopathy type A
Q14118	Dystroglycan	880-895,889-892	1-33,318-496,720-746,779-803,805-895	Congenital disorders of metabolism	Congenital disorders of glycan/glycoprotein metabolism	Muscular dystrophy-dystroglycanopathy type A
Q14118	Dystroglycan	880-895,889-892	1-33,318-496,720-746,779-803,805-895	Congenital malformations	Congenital malformations of the nervous system	Muscular dystrophy-dystroglycanopathy type A
Q14118	Dystroglycan	880-895,889-892	1-33,318-496,720-746,779-803,805-895	Musculoskeletal diseases	Muscular diseases	Muscular dystrophy-dystroglycanopathy type C
Q14118	Dystroglycan	880-895,889-892	1-33,318-496,720-746,779-803,805-895	Musculoskeletal diseases	Muscular diseases	Limb-girdle muscular dystrophy
Q14140	SERTA domain-containing protein 2	238-238	1-2,5-30,80-239,279-279,284-300	-	-	-
Q14151	Scaffold attachment factor B2	713-730	1-27,78-406,492-953	-	-	-
Q14185	Dedicator of cytokinesis protein 1	1687-1695,1793-1819,1799-1805,1820-1836,1837-1852,1838-1843	191-191,194-217,309-319,371-377,1616-1865	-	-	-
Q14188	Transcription factor Dp-2	103-118,60-82	1-5,20-128,361-446	-	-	-
Q14190	Single-minded homolog 2	367-386	1-1,348-435,437-442,444-655,660-660,667-667	-	-	-
Q14203	Dynactin subunit 1	179-179	1-24,100-249,251-251,258-283,285-301,537-570,572-573,593-593,598-607,623-647,804-820,822-822,862-882,909-910,913-916,924-924,926-926,936-941,943-944,949-949,969-969,973-973,975-976,979-979,983-983,1036-1089,1125-1125,1127-1148,1169-1187,1230-1240,1261-1261	Nervous system diseases	Neurodegenerative diseases	Amyotrophic lateral sclerosis (ALS)
Q14203	Dynactin subunit 1	179-179	1-24,100-249,251-251,258-283,285-301,537-570,572-573,593-593,598-607,623-647,804-820,822-822,862-882,909-910,913-916,924-924,926-926,936-941,943-944,949-949,969-969,973-973,975-976,979-979,983-983,1036-1089,1125-1125,1127-1148,1169-1187,1230-1240,1261-1261	Nervous system diseases	Neurodegenerative diseases	Perry syndrome
Q14203	Dynactin subunit 1	179-179	1-24,100-249,251-251,258-283,285-301,537-570,572-573,593-593,598-607,623-647,804-820,822-822,862-882,909-910,913-916,924-924,926-926,936-941,943-944,949-949,969-969,973-973,975-976,979-979,983-983,1036-1089,1125-1125,1127-1148,1169-1187,1230-1240,1261-1261	Nervous system diseases	Neurodegenerative diseases	Distal hereditary motor neuropathies
Q14207	Protein NPAT	121-145	97-295,340-421,453-838,882-1327,1348-1414,1420-1420,1427-1427	-	-	-
Q14242	P-selectin glycoprotein ligand 1	57-57	52-312,365-365,369-412	-	-	-
Q14257	Reticulocalbin-2	314-317	1-28,315-317	-	-	-
Q14289	Protein-tyrosine kinase 2-beta	402-402,859-859	1-20,376-407,410-410,693-868,1009-1009	-	-	-
Q14320	Protein FAM50A	152-155	1-31,37-48,86-161	-	-	-
Q14331	Protein FRG1	22-32	1-1,15-40,193-194,197-202,257-257	Musculoskeletal diseases	Muscular diseases	Facioscapulohumeral muscular dystrophy
Q14332	Frizzled-2	563-565	1-31,159-189,557-565	-	-	-
Q14444	Caprin-1	612-612,690-690,360-381,633-633	1-50,253-709	-	-	-
Q14469	Transcription factor HES-1	275-278	1-38,152-280	-	-	-
Q14493	Histone RNA hairpin-binding protein	31-34,31-34,96-99,96-99,241-244	1-127,204-241,260-270	-	-	-
Q14494	Endoplasmic reticulum membrane sensor NFE2L1	476-480,599-599	108-164,197-227,230-233,235-613,720-721,723-745,752-772	-	-	-
Q14500	ATP-sensitive inward rectifier potassium channel 12	431-433	1-37,373-433	-	-	-
Q14511	Enhancer of filamentation 1	360-363	1-1,66-398,560-703	-	-	-
Q14517	Protocadherin Fat 1	4204-4214	1-32,1772-1783,4165-4167,4205-4331,4333-4336,4338-4380,4393-4588	-	-	-
Q14524	Sodium channel protein type 5 subunit alpha	1974-1974,1974-1977,1975-1975,1976-1976,1977-1977,1980-1980	1-3,25-67,419-431,438-438,440-441,443-535,538-680,944-957,987-1165,1929-1946,1950-1953,1955-2016	Cardiovascular diseases	Cardiac diseases	Dilated cardiomyopathy
Q14524	Sodium channel protein type 5 subunit alpha	1974-1974,1974-1977,1975-1975,1976-1976,1977-1977,1980-1980	1-3,25-67,419-431,438-438,440-441,443-535,538-680,944-957,987-1165,1929-1946,1950-1953,1955-2016	Cardiovascular diseases	Cardiac diseases	Long QT syndrome
Q14524	Sodium channel protein type 5 subunit alpha	1974-1974,1974-1977,1975-1975,1976-1976,1977-1977,1980-1980	1-3,25-67,419-431,438-438,440-441,443-535,538-680,944-957,987-1165,1929-1946,1950-1953,1955-2016	Cardiovascular diseases	Cardiac diseases	Brugada syndrome
Q14524	Sodium channel protein type 5 subunit alpha	1974-1974,1974-1977,1975-1975,1976-1976,1977-1977,1980-1980	1-3,25-67,419-431,438-438,440-441,443-535,538-680,944-957,987-1165,1929-1946,1950-1953,1955-2016	Cardiovascular diseases	Cardiac diseases	Sick sinus syndrome
Q14524	Sodium channel protein type 5 subunit alpha	1974-1974,1974-1977,1975-1975,1976-1976,1977-1977,1980-1980	1-3,25-67,419-431,438-438,440-441,443-535,538-680,944-957,987-1165,1929-1946,1950-1953,1955-2016	Cardiovascular diseases	Cardiac diseases	Familial idiopathic ventricular fibrillation
Q14524	Sodium channel protein type 5 subunit alpha	1974-1974,1974-1977,1975-1975,1976-1976,1977-1977,1980-1980	1-3,25-67,419-431,438-438,440-441,443-535,538-680,944-957,987-1165,1929-1946,1950-1953,1955-2016	Cardiovascular diseases	Cardiac diseases	Atrial fibrillation
Q14524	Sodium channel protein type 5 subunit alpha	1974-1974,1974-1977,1975-1975,1976-1976,1977-1977,1980-1980	1-3,25-67,419-431,438-438,440-441,443-535,538-680,944-957,987-1165,1929-1946,1950-1953,1955-2016	Cardiovascular diseases	Cardiac diseases	Progressive cardiac conduction defect (PCCD)
Q14526	Hypermethylated in cancer 1 protein	241-247,244-244,335-335,336-336	1-23,148-422,664-665,710-733	-	-	-
Q14554	Protein disulfide-isomerase A5	516-519	1-24,145-145,147-149,261-271,508-519	-	-	-
Q14596	Next to BRCA1 gene 1 protein	727-738,732-732	87-147,176-176,179-181,183-183,185-205,276-319,321-357,486-543,598-879,906-915,958-966	-	-	-
Q14653	Interferon regulatory factor 3	139-149	1-3,112-188	-	-	-
Q14671	Pumilio homolog 1	714-714,714-714	1-2,7-78,83-83,90-103,105-105,125-125,135-135,137-137,144-144,186-188,191-216,233-826,1171-1186	-	-	-
Q14677	Clathrin interactor 1	159-159,349-349,371-371,422-422,423-426	1-2,158-481,484-488,490-623,625-625	-	-	-
Q14678	KN motif and ankyrin repeat domain-containing protein 1	979-992,125-134,325-325,613-622,65-68	1-31,63-261,296-699,706-706,708-708,710-1082,1326-1352	Nervous system diseases	Other nervous and sensory system diseases	Spastic quadriplegic cerebral palsy
Q14679	Tubulin polyglutamylase TTLL4	978-981	1-45,76-78,83-84,87-108,126-253,255-255,261-410,417-417,422-570,945-997,1076-1199	-	-	-
Q14680	Maternal embryonic leucine zipper kinase	446-446,460-460,466-466,478-478	1-1,327-515	-	-	-
Q14686	Nuclear receptor coactivator 6	1491-1495,883-884,883-894,884-894,887-891	1-43,127-127,135-2063	-	-	-
Q14693	Phosphatidate phosphatase LPIN1	153-158	100-457,537-626,882-890	Congenital disorders of metabolism	Congenital disorders of lipid/glycolipid metabolism	Acute recurrent myoglobinuria
Q14696	LRP chaperone MESD	231-234	1-39,46-52,200-234	-	-	-
Q14738	Serine/threonine-protein phosphatase 2A 56 kDa regulatory subunit delta isoform	523-530,548-565	1-96,520-578,591-595,598-602	Other diseases	Mental and behavioural disorders	Autosomal dominant mental retardation
Q14767	Latent-transforming growth factor beta-binding protein 2	232-249,94-115	1-14,16-16,18-19,21-21,31-189,224-339,432-471,488-488,490-545,744-772	Congenital malformations	Congenital malformations of eye	Primary congenital glaucoma
Q14781	Chromobox protein homolog 2	163-168	1-5,67-493	Reproductive system diseases	Reproductive system diseases	46,XY gonadal dysgenesis
Q14849	StAR-related lipid transfer protein 3	206-212,207-208,207-212	1-49,51-51,189-189,191-225,444-445	-	-	-
Q14934	Nuclear factor of activated T-cells, cytoplasmic 4	114-119,268-270	1-10,15-200,204-374,379-381,383-405,692-902	-	-	-
Q14957	Glutamate receptor ionotropic, NMDA 2C	1231-1233	1-25,803-808,867-1136,1139-1145,1167-1176,1178-1178,1192-1192,1194-1219,1224-1226,1228-1228,1230-1233	-	-	-
Q14978	Nucleolar and coiled-body phosphoprotein 1	601-617,68-82	1-3,58-629	-	-	-
Q14980	Nuclear mitotic apparatus protein 1	1742-1748,1984-1989,1788-1810,1910-1910	1-6,139-212,479-497,499-499,506-506,520-520,522-613,615-790,926-1353,1355-1367,1369-1434,1436-1437,1439-1439,1442-1479,1484-1485,1487-1490,1498-1499,1501-1504,1506-1510,1513-1525,1529-1529,1536-1536,1543-1543,1545-1546,1555-1559,1566-1569,1571-1575,1578-1581,1585-1585,1588-1588,1592-1597,1599-1599,1602-1610,1613-1638,1673-1680,1682-1910,1916-1916,1918-1920,1922-1922,1929-2115	-	-	-
Q14993	Collagen alpha-1(XIX) chain	952-954	1-27,30-30,246-680,704-1142	-	-	-
Q14CM0	FERM and PDZ domain-containing protein 4	1010-1011,1319-1322,1320-1320,990-990	1-14,69-72,164-167,171-171,187-199,530-803,809-933,935-1287,1290-1293,1296-1322	Other diseases	Mental and behavioural disorders	X-linked mental retardation
Q15004	PCNA-associated factor	23-34,78-80,85-97,62-72,65-65,68-68,68-69	1-111	-	-	-
Q15020	Squamous cell carcinoma antigen recognized by T-cells 3	601-617	1-91,584-694,783-790,878-957,963-963	Congenital malformations	Congenital malformations of skin	Disseminated superficial actinic porokeratosis (DSAP)
Q15021	Condensin complex subunit 1	1342-1362,1343-1348,1358-1360	135-159,161-161,576-610,956-978,1293-1401	-	-	-
Q15025	TNFAIP3-interacting protein 1	524-530	1-3,59-59,61-184,252-283,417-448,479-479,481-488,490-490,492-494,525-550,554-557,578-590,603-636	Immune system diseases	Allergies and autoimmune diseases	Systemic sclerosis
Q15025	TNFAIP3-interacting protein 1	524-530	1-3,59-59,61-184,252-283,417-448,479-479,481-488,490-490,492-494,525-550,554-557,578-590,603-636	Skin diseases	Skin and soft tissue diseases	Systemic sclerosis
Q15027	Arf-GAP with coiled-coil, ANK repeat and PH domain-containing protein 1	724-724,724-724,554-554,554-554	368-403,526-570,573-575,708-708,710-710,714-740	-	-	-
Q15043	Zinc transporter ZIP14	251-258	1-36,74-85,136-146,250-330,491-491	Cardiovascular diseases	Hematologic diseases	Hypermanganesemia with dystonia
Q15047	Histone-lysine N-methyltransferase SETDB1	976-976	1-31,74-75,77-86,88-89,91-92,95-95,98-189,404-567,865-1164	-	-	-
Q15054	DNA polymerase delta subunit 3	456-466,456-466,458-458,459-463	1-1,147-393,404-466	-	-	-
Q15056	Eukaryotic translation initiation factor 4H	137-157	1-37,123-248	Other congenital disorders	Chromosomal abnormalities	Williams-Beuren syndrome
Q15067	Peroxisomal acyl-coenzyme A oxidase 1	658-660	659-660	Congenital disorders of metabolism	Congenital disorders of lipid/glycolipid metabolism	Peroxisomal beta-oxidation enzyme deficiency
Q15067	Peroxisomal acyl-coenzyme A oxidase 1	658-660	659-660	Congenital disorders of metabolism	Peroxisomal diseases	Peroxisomal beta-oxidation enzyme deficiency
Q15067	Peroxisomal acyl-coenzyme A oxidase 1	658-660	659-660	Congenital disorders of metabolism	Peroxisomal diseases	Peroxisomal acyl-CoA oxidase deficiency
Q15075	Early endosome antigen 1	39-39,41-41,42-42,44-44,47-47,60-60	1-88,94-94,115-116,118-134,482-485,489-501,886-886,890-912,914-922,932-932,953-958,960-960,1013-1021	-	-	-
Q15084	Protein disulfide-isomerase A6	437-440	1-20,140-161,419-440	-	-	-
Q15173	Serine/threonine-protein phosphatase 2A 56 kDa regulatory subunit beta isoform	52-52	1-55,451-451,471-497	-	-	-
Q15185	Prostaglandin E synthase 3	157-160	111-160	-	-	-
Q15293	Reticulocalbin-1	328-331	1-59,326-326,328-331	-	-	-
Q15303	Receptor tyrosine-protein kinase erbB-4	1032-1035,1035-1035,1053-1056,1056-1056,1056-1056,1298-1301,1301-1301,1301-1301,1301-1301,1306-1308,676-684	1-25,683-683,686-693,995-1308	Nervous system diseases	Neurodegenerative diseases	Amyotrophic lateral sclerosis (ALS)
Q15319	POU domain, class 4, transcription factor 3	56-65	1-185,333-338	Nervous system diseases	Ear disease	Deafness, autosomal dominant
Q15326	Zinc finger MYND domain-containing protein 11	394-400,599-602	1-5,7-9,37-38,40-40,48-83,366-503,505-505,602-602	Other diseases	Mental and behavioural disorders	Autosomal dominant mental retardation
Q15375	Ephrin type-A receptor 7	996-998	1-27,536-547,579-600,902-918,990-998	-	-	-
Q15397	Pumilio homolog 3	106-118	1-124	-	-	-
Q15424	Scaffold attachment factor B1	599-616	1-28,71-406,477-915	-	-	-
Q15431	Synaptonemal complex protein 1	880-883	1-3,18-38,40-81,84-102,130-130,161-161,168-176,178-179,182-182,210-211,369-369,372-372,376-376,393-393,407-409,422-422,480-480,482-482,498-500,508-509,511-513,519-522,741-767,784-941,966-966,970-971,975-975	-	-	-
Q15465	Sonic hedgehog protein	32-38	1-6,30-37,282-295,395-423,461-462	Cancers	Skin cancers	Basal cell carcinoma
Q15465	Sonic hedgehog protein	32-38	1-6,30-37,282-295,395-423,461-462	Digestive system diseases	Mouth and dental diseases	Solitary median maxillary central incisor syndrome
Q15465	Sonic hedgehog protein	32-38	1-6,30-37,282-295,395-423,461-462	Congenital malformations	Congenital malformations of the nervous system	Schizencephaly
Q15465	Sonic hedgehog protein	32-38	1-6,30-37,282-295,395-423,461-462	Congenital malformations	Congenital malformations of the nervous system	Holoprosencephaly
Q15465	Sonic hedgehog protein	32-38	1-6,30-37,282-295,395-423,461-462	Congenital malformations	Congenital malformations of eye	Microphthalmia
Q15532	Protein SSXT	374-377,392-401,413-416	1-17,67-418	-	-	-
Q15545	Transcription initiation factor TFIID subunit 7	264-264,3-5	1-8,105-122,186-278,328-349	-	-	-
Q15554	Telomeric repeat-binding factor 2	371-375	1-86,288-327,349-487	-	-	-
Q15583	Homeobox protein TGIF1	153-157	1-170,249-368,393-394,396-401	Congenital malformations	Congenital malformations of the nervous system	Holoprosencephaly
Q15596	Nuclear receptor coactivator 2	641-645,644-645,690-694,693-694,745-749,748-749,878-882	1-40,87-112,377-1070,1116-1464	-	-	-
Q15637	Splicing factor 1	15-17,15-19,16-18,20-20,20-20,21-21,22-22	1-26,298-307,309-309,311-316,318-639	-	-	-
Q15648	Mediator of RNA polymerase II transcription subunit 1	639-653,645-645,645-649,648-648,648-649,599-612,600-612,604-604,604-608,607-607,607-608	1-20,22-23,236-245,344-356,519-1581	-	-	-
Q15652	Probable JmjC domain-containing histone demethylation protein 2C	2066-2070	1-5,8-30,102-103,255-702,740-808,810-851,873-1718,1737-1746,1931-2108,2111-2111,2114-2114,2117-2156,2526-2540	-	-	-
Q15654	Thyroid receptor-interacting protein 6	469-476,474-474	1-256,470-476	-	-	-
Q15699	ALX homeobox protein 1	306-319	1-1,4-127,199-297,299-299,306-306,310-326	Congenital malformations	Congenital malformations of the musculoskeletal system	Frontonasal dysplasia
Q15735	Phosphatidylinositol 4,5-bisphosphate 5-phosphatase A	102-107,345-350,350-355,874-879,885-890,911-916	1-416,841-1006	-	-	-
Q15746	Myosin light chain kinase, smooth muscle	948-963	12-28,262-263,267-277,286-336,359-393,396-413,416-419,816-838,884-1098,1188-1237,1418-1446,1767-1787,1902-1914	Cardiovascular diseases	Vascular diseases	Familial thoracic aortic aneurysm and dissection
Q15784	Neurogenic differentiation factor 2	107-113	1-129,187-197,199-199,215-306,372-377,382-382	-	-	-
Q15788	Nuclear receptor coactivator 1	1435-1439,749-753,752-753,913-917,690-694,693-694	1-39,83-105,368-627,662-919,975-1441	-	-	-
Q15796	Mothers against decapentaplegic homolog 2	465-467,465-467,221-225,221-225	1-5,23-40,184-193,195-205,207-251,465-467	Cancers	Cancers of the digestive system	Colorectal cancer
Q15906	Vacuolar protein sorting-associated protein 72 homolog	29-37,43-46	1-165,235-258,335-364	-	-	-
Q15911	Zinc finger homeobox protein 3	2615-2617	1-130,142-190,243-265,367-640,748-787,871-975,1071-1080,1116-1221,1303-1363,1451-1541,1618-1983,2030-2145,2204-2244,2306-2647,2699-2947,3005-3025,3051-3295,3358-3449,3505-3526,3539-3703	-	-	-
Q15942	Zyxin	104-104,71-71,93-93	1-353	-	-	-
Q16204	Coiled-coil domain-containing protein 6	442-451	1-48,327-331,333-333,339-474	Cancers	Cancers of endocrine organs	Thyroid cancer
Q16236	Nuclear factor erythroid 2-related factor 2	80-80,591-596	1-18,21-23,39-67,69-73,76-197,201-449,570-605	Cancers	Cancers of the digestive system	Hepatocellular carcinoma
Q16520	Basic leucine zipper transcriptional factor ATF-like	28-50	1-32,35-35,42-43,102-125	-	-	-
Q16555	Dihydropyrimidinase-related protein 2	518-518,522-522,509-509	1-13,505-554,559-559,565-565,567-568,570-572	-	-	-
Q16621	Transcription factor NF-E2 45 kDa subunit	368-368,61-65,79-83	1-226,339-349,366-373	-	-	-
Q16625	Occludin	398-398,398-398,398-398,402-402,402-402,402-402	1-40,287-412	Nervous system diseases	Neurodegenerative diseases	Band-like calcification with simplified gyration and polymicrogyria
Q16629	Serine/arginine-rich splicing factor 7	87-88	1-8,87-90,123-238	-	-	-
Q16630	Cleavage and polyadenylation specificity factor subunit 6	202-206	40-76,169-434,482-551	-	-	-
Q16637	Survival motor neuron protein	279-294	1-17,21-22,28-28,59-86,156-222,284-294	Nervous system diseases	Neurodegenerative diseases	Spinal muscular atrophy
Q16644	MAP kinase-activated protein kinase 3	364-368,345-369	1-32,357-382	Nervous system diseases	Eye disease	Pattern dystrophies of the retinal pigment epithelium
Q16665	Hypoxia-inducible factor 1-alpha	709-709,718-721,795-795,21-30	1-30,350-386,389-390,403-562,573-821,824-826	Cancers	Head and neck cancers	Tonsillar cancer
Q16666	Gamma-interferon-inducible protein 16	128-131,134-136,140-143,96-100	91-198,390-573,767-785	-	-	-
Q17R89	Rho GTPase-activating protein 44	815-818	1-1,8-20,22-24,52-63,452-778,789-818	-	-	-
Q1MX18	Protein inscuteable homolog	576-579	1-26,62-63,571-572,574-579	-	-	-
Q2KHR2	DNA-binding protein RFX7	91-96	1-6,91-119,173-985,1040-1159,1165-1166,1188-1249,1252-1255,1259-1293,1310-1324,1340-1340,1342-1344,1346-1363	-	-	-
Q2TAL6	Brorin	114-116	1-19,23-26,30-30,33-121,130-144	-	-	-
Q2VIQ3	Chromosome-associated kinesin KIF4B	793-798	1-4,371-385,436-554,712-737,784-813,815-815,838-838,845-845,849-850,929-963,965-969,973-976,978-1072,1127-1165,1168-1221,1223-1227,1231-1234	-	-	-
Q32P28	Prolyl 3-hydroxylase 1	733-736	1-28,89-97,401-440,699-736	Congenital malformations	Congenital malformations of the musculoskeletal system	Osteogenesis imperfecta
Q32P51	Heterogeneous nuclear ribonucleoprotein A1-like 2	218-240	1-8,181-249,268-320	-	-	-
Q3KP66	Innate immunity activator protein	246-246,332-338,340-340,422-428,616-616	1-68,77-113,115-115,117-117,193-193,196-196,203-230,232-232,234-639	-	-	-
Q3L8U1	Chromodomain-helicase-DNA-binding protein 9	2031-2035,2721-2725	1-711,1404-1419,1421-1421,1423-1498,1555-1556,1558-1606,1646-1655,1706-1845,1900-1917,1999-2238,2283-2419,2453-2481,2544-2544,2620-2792,2812-2897	-	-	-
Q3MII6	TBC1 domain family member 25	134-135,136-136	1-32,130-163,476-607,676-688	-	-	-
Q3V6T2	Girdin	1390-1408	1-8,168-169,171-189,214-240,519-904,906-1039,1296-1305,1309-1309,1312-1312,1323-1323,1330-1330,1335-1335,1337-1337,1344-1351,1355-1871	-	-	-
Q49A26	Putative oxidoreductase GLYR1	214-214,214-217,216-216,216-225,217-217,219-219,220-222,223-223	1-2,92-261	-	-	-
Q49MI3	Ceramide kinase-like protein	2-9	1-44,505-518	Nervous system diseases	Eye disease	Retinitis pigmentosa
Q52LW3	Rho GTPase-activating protein 29	1258-1261	1-40,144-192,470-600,891-1070,1072-1076,1084-1084,1094-1094,1096-1098,1100-1153,1166-1261	-	-	-
Q53EL6	Programmed cell death protein 4	58-64,67-67,70-76,71-71,76-76	1-128,469-469	-	-	-
Q53ET0	CREB-regulated transcription coactivator 2	171-171,271-287,274-274	1-36,42-653,686-686,693-693	-	-	-
Q53F39	Metallophosphoesterase 1	392-396	1-20,380-396	-	-	-
Q53GL7	Poly [ADP-ribose] polymerase 10	673-690	1-11,13-13,76-101,271-436,556-646,685-687,691-704,1010-1025	-	-	-
Q53GQ0	Very-long-chain 3-oxoacyl-CoA reductase	308-312	1-3,27-34,310-312	-	-	-
Q53GS7	Nucleoporin GLE1	1-29	1-1,58-127,312-314,332-377	Congenital malformations	Congenital malformations of the musculoskeletal system	Lethal congenital contractural syndrome
Q53GS7	Nucleoporin GLE1	1-29	1-1,58-127,312-314,332-377	Congenital malformations	Congenital malformations of the musculoskeletal system	Lethal arthrogryposis with anterior horn cell disease
Q53GT1	Kelch-like protein 22	18-18	1-23,600-634	-	-	-
Q53HL2	Borealin	106-106,171-171,185-185,189-189,199-199	1-14,89-181,183-190,197-197,199-199	-	-	-
Q53SF7	Cordon-bleu protein-like 1	329-334,398-403	1-87,173-182,261-1157,1176-1204	-	-	-
Q58A45	PAN2-PAN3 deadenylation complex subunit PAN3	284-299,293-293,203-203	1-38,73-93,96-147,150-164,167-168,173-409,413-413,883-887	-	-	-
Q58EX2	Protein sidekick-2	2166-2172	1-24,1815-1830,1959-2165,2167-2167	-	-	-
Q58F21	Bromodomain testis-specific protein	209-220	1-23,25-26,136-259,383-426,433-507,509-509,577-924,930-930,945-946	Reproductive system diseases	Reproductive system diseases	Spermatogenic failure
Q58FF7	Putative heat shock protein HSP 90-beta-3	593-597	1-11,201-221,231-231,564-597	-	-	-
Q58FG0	Putative heat shock protein HSP 90-alpha A5	327-331	1-1,4-4,6-8,11-11,13-14,57-105,304-334	-	-	-
Q5BJF2	Sigma intracellular receptor 2	170-170,171-171	1-6,167-176	-	-	-
Q5BKZ1	DBIRD complex subunit ZNF326	238-260	1-39,41-43,52-81,91-92,97-305,472-582	-	-	-
Q5C9Z4	Nucleolar MIF4G domain-containing protein 1	307-310,308-308,310-310	1-336,338-339,617-638,831-831,833-836,840-840,857-860	-	-	-
Q5FBB7	Shugoshin 1	310-312,192-200,451-455,457-465	1-8,10-15,110-331,348-441,449-477,512-530	Cardiovascular diseases	Cardiac diseases	Chronic atrial and intestinal dysrhythmia
Q5FBB7	Shugoshin 1	310-312,192-200,451-455,457-465	1-8,10-15,110-331,348-441,449-477,512-530	Digestive system diseases	Gastrointestinal diseases	Chronic atrial and intestinal dysrhythmia
Q5FWF4	DNA annealing helicase and endonuclease ZRANB3	519-519,519-526,522-522,525-525,525-526	1-1,8-8,10-11,14-14,508-622,652-730,732-733,849-894,1051-1068	-	-	-
Q5H8C1	FRAS1-related extracellular matrix protein 1	1907-1909	1-6,218-223,230-230,1854-1937,1957-2016,2044-2046,2048-2049	Congenital malformations	Congenital malformations of the musculoskeletal system	Trigonocephaly
Q5H8C1	FRAS1-related extracellular matrix protein 1	1907-1909	1-6,218-223,230-230,1854-1937,1957-2016,2044-2046,2048-2049	Congenital malformations	Other congenital malformations	Bifid nose with or without anorectal and renal anomalies
Q5H8C1	FRAS1-related extracellular matrix protein 1	1907-1909	1-6,218-223,230-230,1854-1937,1957-2016,2044-2046,2048-2049	Congenital malformations	Other congenital malformations	Manitoba oculotrichoanal syndrome
Q5H9F3	BCL-6 corepressor-like protein 1	1328-1336,623-624	1-11,16-705,747-1425,1557-1558,1571-1571,1574-1595,1597-1598	-	-	-
Q5HYK7	SH3 domain-containing protein 19	342-358	1-12,15-398,487-492	-	-	-
Q5JS13	Ras-specific guanine nucleotide-releasing factor RalGPS1	330-333	1-37,289-425,552-552,554-555	-	-	-
Q5JTC6	APC membrane recruitment protein 1	166-166,181-181,183-183,79-79,83-83,54-54,58-58	1-497,512-693,696-765,782-796,820-833,882-884,886-886,888-891,893-893,910-953,958-959,963-966,969-1135	Congenital malformations	Congenital malformations of the musculoskeletal system	Osteopathia striata with cranial sclerosis
Q5KSL6	Diacylglycerol kinase kappa	1269-1271	1-210,624-640,691-704,714-833,845-845,948-957,1042-1068,1122-1138,1202-1243,1246-1246,1250-1271	-	-	-
Q5SW96	Low density lipoprotein receptor adapter protein 1	212-213,212-216,214-214,216-216,249-276,256-256,257-266,266-266	1-27,179-308	Congenital disorders of metabolism	Congenital disorders of lipid/glycolipid metabolism	Familial autosomal recessive hypercholesterolemia
Q5SYB0	FERM and PDZ domain-containing protein 1	924-924,924-931,929-929,931-931	1-14,31-51,142-171,173-173,507-1331,1349-1397,1439-1456,1468-1469,1471-1473,1475-1476,1478-1479,1544-1554,1557-1557,1561-1561,1564-1564,1568-1568,1571-1571,1575-1578	-	-	-
Q5T1R4	Transcription factor HIVEP3	903-909	1-190,248-637,669-1752,1810-2406	-	-	-
Q5T3J3	Ligand-dependent nuclear receptor-interacting factor 1	628-631,642-645	1-22,53-74,115-163,271-289,335-350,373-562,592-722	-	-	-
Q5T4B2	Inactive glycosyltransferase 25 family member 3	592-595	1-22,548-595	-	-	-
Q5T4F4	Protrudin	13-13,286-292,289-289	1-31,234-335	Nervous system diseases	Neurodegenerative diseases	Hereditary spastic paraplegia
Q5T5U3	Rho GTPase-activating protein 21	1053-1053	1-43,173-174,176-391,406-929,1042-1141,1340-1765,1767-1768,1770-1772,1774-1800,1820-1957	-	-	-
Q5T5X7	BEN domain-containing protein 3	56-58	1-86,88-88,90-127,135-135,140-188,345-355,370-384,484-529,650-696,815-828	-	-	-
Q5TAB7	Protein ripply2	37-40	1-70,124-128	Congenital malformations	Congenital malformations of the musculoskeletal system	Spondylocostal dysostosis
Q5TAQ9	DDB1- and CUL4-associated factor 8	114-122,39-50	1-147,530-530,557-597	Nervous system diseases	Neurodegenerative diseases	Giant axonal neuropathy
Q5TDH0	Protein DDI1 homolog 2	376-395	93-134,186-192,361-399	-	-	-
Q5TGS1	Transcription factor HES-3	175-178	1-1,102-186	-	-	-
Q5VUD6	Protein FAM69B	5-6	1-25,428-431	-	-	-
Q5VV41	Rho guanine nucleotide exchange factor 16	707-709	1-79,81-83,86-256,259-259,564-575,701-702,708-709	-	-	-
Q5VWQ8	Disabled homolog 2-interacting protein	728-728,920-929	1-75,657-1049,1051-1061,1064-1099,1102-1106,1108-1123,1126-1128,1148-1148,1151-1189	-	-	-
Q5VWT5	FYN-binding protein 2	491-491,521-524,587-587	1-5,8-444,446-449,451-646,728-728	-	-	-
Q5XKR4	Homeobox protein orthopedia	306-319	1-11,30-105,168-194,213-300,303-303,311-311,313-325	-	-	-
Q641Q2	WASH complex subunit 2A	1029-1047,1129-1136,1171-1185,367-378,450-463,482-491,537-548,1201-1209,1234-1240,1262-1270,1290-1299,411-419,572-583,617-629,664-674,690-702,726-738,803-817,839-847,856-862,878-888	1-17,20-20,97-129,151-171,196-197,200-956,988-1336,1338-1341	-	-	-
Q676U5	Autophagy-related protein 16-1	230-242	1-8,64-81,240-240,242-257,290-291,606-606	Immune system diseases	Other immune system diseases	Crohn disease
Q676U5	Autophagy-related protein 16-1	230-242	1-8,64-81,240-240,242-257,290-291,606-606	Immune system diseases	Other immune system diseases	Inflammatory bowel disease (IBD)
Q68EM7	Rho GTPase-activating protein 17	753-766	1-2,8-20,22-25,53-66,448-881	-	-	-
Q69383	Endogenous retrovirus group K member 6 Rec protein	13-20	1-49,94-100,102-102,104-105	-	-	-
Q6DJT9	Zinc finger protein PLAG1	22-25,23-24	1-11,14-26,293-293,295-301,306-306,310-333,335-338,365-388,404-404,406-406,408-408,411-411,438-491	-	-	-
Q6DN72	Fc receptor-like protein 6	356-356	1-11,337-358,378-391,406-426,428-428,433-433	-	-	-
Q6F5E8	Capping protein, Arp2/3 and myosin-I linker protein 2	1021-1021,1023-1023	1-12,778-782,784-786,829-842,894-1435	-	-	-
Q6GQQ9	OTU domain-containing protein 7B	483-498	50-88,90-92,442-590,639-730,732-795,799-799,827-843	-	-	-
Q6ICG8	Postacrosomal sheath WW domain-binding protein	186-189	1-4,6-6,8-8,183-197,199-199,223-309	-	-	-
Q6KC79	Nipped-B-like protein	1003-1003,1003-1003,1005-1005,1005-1005,996-1009	1-5,18-38,73-73,75-75,78-83,128-1194,1691-1717,1736-1749,2380-2380,2472-2527,2565-2584,2630-2702,2798-2804	Congenital malformations	Other congenital malformations	Cornelia de Lange syndrome
Q6NTE8	MRN complex-interacting protein	148-151	1-2,71-324,338-338,341-343	-	-	-
Q6NXS1	Protein phosphatase inhibitor 2 family member B	12-17,147-150	1-49,61-102,107-157,162-205	-	-	-
Q6NYC1	Bifunctional arginine demethylase and lysyl-hydroxylase JMJD6	373-378	1-1,335-403	-	-	-
Q6NYC8	Phostensin	540-540,542-542	1-2,18-511,514-596,606-606,612-613	-	-	-
Q6P1A2	Lysophospholipid acyltransferase 5	484-487	1-12,474-487	-	-	-
Q6P1J9	Parafibromin	125-139	110-145,165-183,194-218,220-220,260-297,322-358	Cancers	Cancers of endocrine organs	Parathyroid carcinoma
Q6P1J9	Parafibromin	125-139	110-145,165-183,194-218,220-220,260-297,322-358	Endocrine and metabolic diseases	Parathyroid diseases	Primary hyperparathyroidism
Q6PCD5	E3 ubiquitin-protein ligase RFWD3	36-38,53-55,70-72	1-124,136-280,403-437	Cardiovascular diseases	Hematologic diseases	Fanconi anemia
Q6PIW4	Fidgetin-like protein 1	295-295,340-340	1-13,18-19,88-90,97-372	-	-	-
Q6PIY7	Poly(A) RNA polymerase GLD2	76-92	1-117,475-484	-	-	-
Q6PJG9	Leucine-rich repeat and fibronectin type-III domain-containing protein 4	632-635,633-635	1-11,373-400,552-597,599-599,601-601,614-615,619-622,624-635	-	-	-
Q6PKX4	Docking protein 6	263-273	1-4,235-331	-	-	-
Q6QHF9	Peroxisomal N(1)-acetyl-spermine/spermidine oxidase	647-649	1-12,644-649	-	-	-
Q6S5L8	SHC-transforming protein 4	374-375,424-424	1-12,28-83,97-175,350-410,414-418,420-462,471-514,620-630	-	-	-
Q6TDP4	Kelch-like protein 17	640-642	1-64,639-642	-	-	-
Q6UUV9	CREB-regulated transcription coactivator 1	242-258	1-7,11-13,19-19,21-21,23-24,31-31,34-35,37-600,602-602,604-604,611-618,621-621,624-629,634-634	Cancers	Head and neck cancers	Salivary gland cancer
Q6UW63	KDEL motif-containing protein 1	499-502	1-19,494-496,500-502	-	-	-
Q6UWE0	E3 ubiquitin-protein ligase LRSAM1	649-652,661-664,649-664	1-17,225-226,228-228,230-241,284-285,288-299,302-306,308-314,637-666,723-723	Nervous system diseases	Neurodegenerative diseases	Charcot-Marie-Tooth disease
Q6UWF3	SLP adapter and CSK-interacting membrane protein	107-107	1-7,74-107,136-145	-	-	-
Q6UWW8	Carboxylesterase 3	568-571	1-29,559-571	-	-	-
Q6UWZ7	BRCA1-A complex subunit Abraxas 1	406-409	1-5,263-279,323-323,325-327,329-409	-	-	-
Q6UX27	V-set and transmembrane domain-containing protein 1	229-234	1-4,8-9,124-134,164-198,215-236	-	-	-
Q6VMQ6	Activating transcription factor 7-interacting protein 1	553-571,965-975,968-968,969-969	1-9,13-13,46-428,455-580,655-1035,1069-1160,1260-1270	-	-	-
Q6VUC0	Transcription factor AP-2-epsilon	54-59	1-173,184-184,191-206,422-442	-	-	-
Q6W2J9	BCL-6 corepressor	498-514,507-507,508-508,509-509,511-511	1-6,29-49,94-180,258-438,469-650,732-1455,1459-1459,1580-1635,1749-1755	Congenital malformations	Congenital malformations of eye	Microphthalmia, syndromic
Q6Y288	Beta-1,3-glucosyltransferase	495-498	1-6,30-46,485-498	Congenital malformations	Congenital malformations of eye	Peters anomaly
Q6ZN17	Protein lin-28 homolog B	239-250,112-125	1-25,112-126,168-250	-	-	-
Q6ZNA4	E3 ubiquitin-protein ligase Arkadia	300-303,300-304,382-382,382-385,382-386,383-383,384-384,385-385,386-386	1-4,14-14,20-41,66-328,330-335,337-876,915-940,987-988,990-994	-	-	-
Q6ZP29	Lysosomal amino acid transporter 1 homolog	288-289	1-7,284-291	-	-	-
Q6ZSJ9	Protein shisa-6	497-500	1-87,159-168,205-205,207-336,338-498,500-500	-	-	-
Q6ZT98	Tubulin polyglutamylase TTLL7	425-427	1-40,389-437,488-682,686-686,688-688,863-887	-	-	-
Q6ZVM7	TOM1-like protein 2	329-334	1-1,155-211,312-435,440-440,442-442,444-445,449-507	-	-	-
Q717R9	Cystin-1	29-33	1-146,158-158	-	-	-
Q71F23	Centromere protein U	6-23	1-76,85-237	-	-	-
Q71F56	Mediator of RNA polymerase II transcription subunit 13-like	669-673	1-11,199-228,249-262,290-372,374-922,975-1102,1188-1223,1282-1297,1340-1376,1464-1482,1484-1486,1518-1670,1806-1822,1960-2091,2138-2155	Cardiovascular diseases	Cardiac diseases	Complete transposition of the great arteries
Q71SY5	Mediator of RNA polymerase II transcription subunit 25	646-646,646-650,649-650	1-12,229-390,546-747	Nervous system diseases	Neurodegenerative diseases	Charcot-Marie-Tooth disease
Q76L83	Putative Polycomb group protein ASXL2	174-178,887-891	1-13,88-264,309-318,320-324,328-329,333-335,338-338,340-1121,1123-1399	-	-	-
Q76N32	Centrosomal protein of 68 kDa	332-332,337-337,331-337	1-292,294-295,308-309,311-480,500-620,740-757	-	-	-
Q7KZI7	Serine/threonine-protein kinase MARK2	596-596	1-46,367-688	-	-	-
Q7L804	Rab11 family-interacting protein 2	323-325,406-408,406-408,440-442	1-8,169-448,502-512	-	-	-
Q7LBC6	Lysine-specific demethylase 3B	1293-1297	1-43,106-107,109-114,258-897,918-933,1063-1066,1071-1071,1128-1333,1342-1342,1344-1379	-	-	-
Q7LBR1	Charged multivesicular body protein 1b	174-199,180-196,180-199,183-199,184-184,186-196,188-188,192-192,192-192,195-195	1-2,21-21,123-125,128-145,167-199	-	-	-
Q7LFL8	CXXC-type zinc finger protein 5	257-262	1-261,306-321	-	-	-
Q7RTP6	[F-actin]-monooxygenase MICAL3	663-684	1-9,495-514,631-761,820-1889,1940-1956,1967-1993	-	-	-
Q7Z2E3	Aprataxin	126-131	1-14,122-167	Nervous system diseases	Neurodegenerative diseases	Ataxia with ocular apraxia
Q7Z2E3	Aprataxin	126-131	1-14,122-167	Nervous system diseases	Neurodegenerative diseases	Coenzyme Q10 deficiency
Q7Z2W4	Zinc finger CCCH-type antiviral protein 1	285-292	1-2,224-263,265-506,587-592,594-594,597-597,693-693,696-703,705-705,902-902	-	-	-
Q7Z3B3	KAT8 regulatory NSL complex subunit 1	910-910	1-1,21-65,129-287,330-373,399-426,481-595,613-621,690-857,895-910,912-913,931-1034,1046-1105	Other congenital disorders	Chromosomal abnormalities	Koolen-De Vries syndrome
Q7Z3K3	Pogo transposable element with ZNF domain	840-840	1-3,5-30,32-146,148-379,381-381,399-462,692-743,795-806,838-977,1011-1020,1331-1410	-	-	-
Q7Z401	C-myc promoter-binding protein	917-933	203-203,209-209,657-694,710-749,871-871,881-881,883-1447,1501-1626,1699-1710,1745-1756	-	-	-
Q7Z418	Potassium channel subfamily K member 18	249-254	1-5,8-8,184-184,187-188,190-198,218-272,383-384	-	-	-
Q7Z434	Mitochondrial antiviral-signaling protein	143-147,153-158,455-460	98-461,475-509	-	-	-
Q7Z4H8	KDEL motif-containing protein 2	504-507	1-23,499-500,504-507	-	-	-
Q7Z5J4	Retinoic acid-induced protein 1	1160-1177,1223-1240	1-1596,1609-1611,1613-1679,1704-1815,1906-1906	Other congenital disorders	Chromosomal abnormalities	Smith-Magenis syndrome
Q7Z5K2	Wings apart-like protein homolog	73-75,73-75,429-431,429-431,453-455,453-455	1-554,559-630	-	-	-
Q7Z5L9	Interferon regulatory factor 2-binding protein 2	354-361	1-11,64-301,333-495,583-587	-	-	-
Q7Z628	Neuroepithelial cell-transforming gene 1 protein	12-19,66-72	1-105,107-107,113-153,157-157,509-596	-	-	-
Q7Z6B0	Coiled-coil domain-containing protein 91	1-16	1-26,44-133,170-170,172-174,179-191,436-441	-	-	-
Q7Z6J0	E3 ubiquitin-protein ligase SH3RF1	304-304,304-304	1-4,72-128,262-446,506-830	-	-	-
Q7Z6K5	Arpin	211-226	203-226	-	-	-
Q7Z6M3	Allergin-1	311-316	1-16,19-19,225-226,251-309,314-315,319-322,329-329,342-342	-	-	-
Q7Z7C8	Transcription initiation factor TFIID subunit 8	294-307	1-27,174-177,235-310	-	-	-
Q7Z7G1	Cytokine-dependent hematopoietic cell linker	159-164,178-180	1-22,34-35,58-78,80-301,427-428	-	-	-
Q86SE8	Nucleoplasmin-2	165-180	1-13,121-214	-	-	-
Q86T82	Ubiquitin carboxyl-terminal hydrolase 37	221-223,782-784,782-784,160-168	1-3,109-337,613-884,935-935,957-979	-	-	-
Q86TB9	Protein PAT1 homolog 1	86-95	1-399,444-474,502-515,767-770	-	-	-
Q86TC9	Myopalladin	649-677	1-267,535-656,659-881,922-938,1273-1320	Musculoskeletal diseases	Muscular diseases	Nemaline myopathy
Q86U42	Polyadenylate-binding protein 2	286-306	1-115,143-143,145-164,263-281,286-286	Musculoskeletal diseases	Muscular diseases	Oculopharyngeal muscular dystrophy
Q86U44	N6-adenosine-methyltransferase catalytic subunit	210-215	1-71,156-160,162-240,342-357,578-580	-	-	-
Q86UN3	Reticulon-4 receptor-like 2	315-327	1-24,311-406	-	-	-
Q86UR1	NADPH oxidase activator 1	461-461,461-461	1-1,203-210,218-223,227-229,234-234,242-309,461-476	-	-	-
Q86US8	Telomerase-binding protein EST1A	133-153,140-146,39-59,46-52	1-3,10-11,14-405,410-411,416-578,863-881,1160-1238	-	-	-
Q86V81	THO complex subunit 4	16-37	1-77,187-257	-	-	-
Q86VE0	Myb-related transcription factor, partner of profilin	382-385,390-393	1-18,88-261,297-399	-	-	-
Q86VR2	Reticulophagy regulator 3	445-450	1-34,239-391,408-466	-	-	-
Q86VZ6	Juxtaposed with another zinc finger protein 1	47-47,60-60,69-69,76-76	1-4,47-47,54-54,60-61,66-151,233-243	Endocrine and metabolic diseases	Diabetes	Type 2 diabetes mellitus
Q86W56	Poly(ADP-ribose) glycohydrolase	10-16,76-83	1-73,75-75,78-79,83-441,963-976	-	-	-
Q86WA8	Lon protease homolog 2, peroxisomal	850-852	1-7,233-244,251-251,253-266,841-852	-	-	-
Q86WB0	Nuclear-interacting partner of ALK	396-402	1-73,224-240,289-423,437-452,471-486,488-488,502-502	-	-	-
Q86WG3	Caytaxin	118-120	1-58,61-115,117-152,154-156,158-158,331-371	Nervous system diseases	Neurodegenerative diseases	Cerebellar ataxia cayman type
Q86WV1	Src kinase-associated phosphoprotein 1	219-219,232-232,271-271	1-3,60-92,216-291,358-359	-	-	-
Q86X24	HORMA domain-containing protein 1	383-386	1-14,236-394	-	-	-
Q86X27	Ras-specific guanine nucleotide-releasing factor RalGPS2	324-327	1-35,287-365,372-453,577-581	-	-	-
Q86X95	Corepressor interacting with RBPJ 1	235-245,291-298	1-3,72-93,151-151,153-163,193-208,218-450	-	-	-
Q86XP1	Diacylglycerol kinase eta	1218-1220	1-67,467-482,542-542,560-560,562-624,626-718,720-722,739-739,863-863,956-981,1070-1070,1072-1073,1108-1145,1214-1220	-	-	-
Q86Y01	E3 ubiquitin-protein ligase DTX1	230-233	1-19,214-319,326-333,352-354,356-391,617-620	-	-	-
Q86Y13	E3 ubiquitin-protein ligase DZIP3	662-666	1-43,560-560,584-750,783-783,787-788,794-795,829-830,837-837,844-844,895-898,900-902,904-904,936-1032,1038-1038,1085-1147,1197-1208	-	-	-
Q86Y91	Kinesin-like protein KIF18B	636-644,665-668,786-789,723-748,812-815	1-14,398-445,458-514,517-517,571-864	-	-	-
Q86YI8	PHD finger protein 13	110-127	1-224,287-300	-	-	-
Q86YN6	Peroxisome proliferator-activated receptor gamma coactivator 1-beta	155-160,156-160,343-347,343-347,691-694	1-27,29-31,65-896,993-1010,1013-1018,1020-1023	Endocrine and metabolic diseases	Other endocrine and metabolic diseases	Genetic obesity
Q86Z02	Homeodomain-interacting protein kinase 1	844-847,902-926	1-109,113-114,120-167,534-802,835-891,893-1144,1210-1210	-	-	-
Q8IUC6	TIR domain-containing adapter molecule 1	248-255,252-252,299-309,303-303	1-3,148-389,596-677,697-712	-	-	-
Q8IUM7	Neuronal PAS domain-containing protein 4	1-13	1-9,325-682,699-766,768-768,775-802	-	-	-
Q8IUQ4	E3 ubiquitin-protein ligase SIAH1	19-19,19-19	1-22	-	-	-
Q8IV53	DENN domain-containing protein 1C	558-567	462-801	-	-	-
Q8IV63	Inactive serine/threonine-protein kinase VRK3	49-64	29-144	-	-	-
Q8IVL5	Prolyl 3-hydroxylase 2	705-708	1-33,398-417,686-708	-	-	-
Q8IVL6	Prolyl 3-hydroxylase 3	733-736	1-27,29-29,267-270,272-273,414-443,689-736	-	-	-
Q8IVN3	Musculoskeletal embryonic nuclear protein 1	10-18	1-33,49-82	-	-	-
Q8IVW6	AT-rich interactive domain-containing protein 3B	490-513	1-36,44-45,48-202,324-561	-	-	-
Q8IWB6	Inactive serine/threonine-protein kinase TEX14	852-860,614-618,726-728	1-8,163-198,201-201,516-627,633-733,752-753,756-787,790-791,803-805,807-931,938-938,951-1084,1086-1174,1189-1189,1196-1223,1230-1230,1232-1233,1236-1250,1255-1474,1477-1477,1490-1490,1494-1497	Reproductive system diseases	Reproductive system diseases	Spermatogenic failure
Q8IWF2	FAD-dependent oxidoreductase domain-containing protein 2	681-684	1-25,647-684	-	-	-
Q8IWK6	Adhesion G protein-coupled receptor A3	1319-1321	1-12,36-57,947-988,1069-1319,1321-1321	-	-	-
Q8IWS0	PHD finger protein 6	157-169	1-11,139-210,332-365	Congenital malformations	Other congenital malformations	Borjeson-Forssman-Lehmann syndrome
Q8IWY9	Codanin-1	188-208	1-1,8-8,26-294,340-353,416-417,419-426,517-529,531-534,540-560,606-619,813-817,819-821,832-848,904-908,1000-1020,1227-1227	Cardiovascular diseases	Hematologic diseases	Congenital dyserythropoietic anemias (CDAs)
Q8IWZ8	SURP and G-patch domain-containing protein 1	380-386	1-28,30-30,32-35,41-42,45-173,320-393,395-398,401-427,474-475,477-493,510-524,545-545,548-554,577-620,638-645	-	-	-
Q8IX01	SURP and G-patch domain-containing protein 2	995-1000	1-7,21-21,23-27,65-100,105-106,145-147,149-165,168-168,176-176,201-201,203-221,224-228,259-287,538-586,640-779,839-1006,1008-1008,1012-1015,1019-1033,1035-1076,1078-1082	-	-	-
Q8IX03	Protein KIBRA	1111-1113	1-4,94-112,118-119,127-157,251-275,278-279,325-330,334-334,336-337,339-340,365-384,386-387,394-394,429-469,481-482,487-620,622-624,633-657,790-986,1050-1062,1073-1073,1078-1081,1083-1083,1112-1113	-	-	-
Q8IX07	Zinc finger protein ZFPM1	794-800	1-92,115-133,210-235,372-572,604-681,708-811,843-971,1001-1001,1004-1006	-	-	-
Q8IX15	Homeobox and leucine zipper protein Homez	358-363	1-54,128-363,424-461,510-550	-	-	-
Q8IX21	SMC5-SMC6 complex localization factor protein 2	137-149	1-715,883-905,1060-1078	-	-	-
Q8IXB1	DnaJ homolog subfamily C member 10	790-793	1-16,782-793	-	-	-
Q8IXJ6	NAD-dependent protein deacetylase sirtuin-2	368-368	1-36,353-389	-	-	-
Q8IXJ9	Putative Polycomb group protein ASXL1	160-164,409-413,1107-1112,1108-1108,1111-1111	1-13,89-244,290-294,331-563,594-1505	Cardiovascular diseases	Hematologic diseases	Myelodysplastic syndrome
Q8IXJ9	Putative Polycomb group protein ASXL1	160-164,409-413,1107-1112,1108-1108,1111-1111	1-13,89-244,290-294,331-563,594-1505	Congenital malformations	Other congenital malformations	Bohring-Opitz syndrome
Q8IXK0	Polyhomeotic-like protein 2	33-53,558-587	1-636,688-787	-	-	-
Q8IXL7	Methionine-R-sulfoxide reductase B3	189-192	1-39,171-192	Nervous system diseases	Ear disease	Deafness, autosomal recessive
Q8IXQ4	GPALPP motifs-containing protein 1	112-117,32-37,7-12,92-97	1-304,322-322,326-340	-	-	-
Q8IYA6	Cytoskeleton-associated protein 2-like	185-187	1-18,23-463,479-503,600-676,745-745	Congenital malformations	Other congenital malformations	Filippi syndrome
Q8IYB5	Stromal membrane-associated protein 1	218-222	1-8,142-467	-	-	-
Q8IYD1	Eukaryotic peptide chain release factor GTP-binding subunit ERF3B	52-52,55-55,56-56,59-59	1-195,627-628	-	-	-
Q8IYK4	Procollagen galactosyltransferase 2	623-626	1-17,37-45,585-626	-	-	-
Q8IYW5	E3 ubiquitin-protein ligase RNF168	466-477,110-128,439-462,450-450	123-125,151-174,188-296,312-422,445-453,455-560,564-564,571-571	Immune system diseases	Primary immunodeficiency	RIDDLE syndrome
Q8IZ07	Ankyrin repeat domain-containing protein 13A	527-531	1-2,288-320,324-334,336-341,344-344,346-353,434-455,502-549,575-576,589-590	-	-	-
Q8IZA3	Histone H1oo	164-179	1-50,121-346	-	-	-
Q8IZD9	Dedicator of cytokinesis protein 3	1970-1976	188-211,369-372,744-753,920-937,1631-2030	-	-	-
Q8IZQ1	WD repeat and FYVE domain-containing protein 3	3346-3346,3346-3349,3347-3347,3348-3348,3349-3349	1-26,38-38,44-48,50-51,98-98,100-103,105-105,107-110,346-370,374-374,921-923,952-1015,1017-1018,1030-1031,1298-1321,1325-1328,1338-1339,1341-1341,1350-1358,1360-1380,1710-1710,1745-1745,1747-1748,1787-1840,1842-1864,1904-1904,1906-1958,2021-2037,2106-2116,2175-2193,2222-2230,2232-2237,2249-2302,2403-2527,2977-2985,3251-3389,3392-3396,3398-3418,3515-3526	Congenital malformations	Congenital malformations of the nervous system	Primary microcephaly
Q8IZQ8	Myocardin	12-27	1-19,26-26,28-28,48-68,130-365,420-918,925-925	-	-	-
Q8IZU3	Synaptonemal complex protein 3	52-57,52-57	1-64	Reproductive system diseases	Reproductive system diseases	Azoospermia
Q8IZU3	Synaptonemal complex protein 3	52-57,52-57	1-64	Reproductive system diseases	Reproductive system diseases	Spermatogenic failure
Q8IZX4	Transcription initiation factor TFIID subunit 1-like	1370-1377	1-33,86-239,279-309,324-481,534-585,588-589,592-606,999-1015,1048-1180,1212-1377,1642-1826	-	-	-
Q8N0X7	Spartin	171-174	1-8,102-213,339-417,513-533,626-627,631-666	Nervous system diseases	Neurodegenerative diseases	Hereditary spastic paraplegia
Q8N119	Matrix metalloproteinase-21	115-122	1-21,36-41,46-48,120-166,567-569	Congenital malformations	Other congenital malformations	Heterotaxy
Q8N163	Cell cycle and apoptosis regulator protein 2	454-454,454-454	1-54,119-224,286-299,328-329,446-512,564-684,764-800,904-923	-	-	-
Q8N1G2	Cap-specific mRNA (nucleoside-2'-O-)-methyltransferase 1	2-19	1-85,115-116,133-133,818-818,834-835	-	-	-
Q8N1I0	Dedicator of cytokinesis protein 4	1788-1794	183-183,185-188,190-190,194-194,340-340,343-345,347-352,721-721,727-728,895-907,1585-1966	-	-	-
Q8N1L9	Basic leucine zipper transcriptional factor ATF-like 2	20-41	1-40,92-232	-	-	-
Q8N1W1	Rho guanine nucleotide exchange factor 28	1295-1304,1566-1579	1-3,153-153,157-161,185-185,188-191,195-195,197-200,202-204,277-650,707-822,1190-1208,1254-1256,1258-1261,1293-1367,1400-1434,1437-1437,1439-1440,1443-1443,1451-1451,1454-1458,1461-1465,1467-1471,1475-1478,1489-1492,1496-1705	-	-	-
Q8N3D4	EH domain-binding protein 1-like protein 1	1520-1523	166-1036,1140-1363,1365-1374,1376-1381,1384-1388,1390-1407,1410-1412,1424-1424,1453-1465,1467-1467,1484-1523	-	-	-
Q8N3F8	MICAL-like protein 1	385-387,425-427,425-427,428-430,480-483,633-635,633-635	1-3,112-162,220-671,674-674,704-708,713-714,805-813,816-816,822-823,828-863	-	-	-
Q8N3V7	Synaptopodin	562-565,581-584	1-924,926-929	-	-	-
Q8N423	Leukocyte immunoglobulin-like receptor subfamily B member 2	531-536	1-3,8-8,10-18,419-451,484-529,535-535,540-554,567-567,569-591	-	-	-
Q8N448	Ligand of Numb protein X 2	208-211	112-130,142-222,425-462	-	-	-
Q8N543	Prolyl 3-hydroxylase OGFOD1	4-20	1-23,376-431	-	-	-
Q8N556	Actin filament-associated protein 1	71-74	1-1,7-9,13-14,47-95,100-150,252-341,505-547,654-730	-	-	-
Q8N5I2	Arrestin domain-containing protein 1	310-310,415-418,416-416	1-1,291-373,375-377,379-379,382-383,385-389,391-391,399-402,405-433	-	-	-
Q8N5J2	Ubiquitin carboxyl-terminal hydrolase MINDY-1	420-420,423-423,424-424	1-107,371-408,420-469	-	-	-
Q8N6L1	Keratinocyte-associated protein 2	133-136	1-6,118-136	-	-	-
Q8N807	Protein disulfide-isomerase-like protein of the testis	581-584	1-34,496-537,544-544,546-584	-	-	-
Q8N841	Tubulin polyglutamylase TTLL6	416-416,419-419	1-56,58-58,402-424,493-715,744-788,790-792,807-843	-	-	-
Q8N895	Zinc finger protein 366	645-645,647-647,648-648	1-45,47-47,70-124,147-148,150-165,167-169,172-172,174-174,176-176,178-179,181-181,186-187,190-192,194-228,445-449,603-627,632-659,661-692,695-695,722-730,733-739	-	-	-
Q8N8S7	Protein enabled homolog	400-403	1-1,115-550,590-591	-	-	-
Q8N9L9	Acyl-coenzyme A thioesterase 4	419-421	1-1,414-421	-	-	-
Q8NAU1	Fibronectin type III domain-containing protein 5	210-212	1-14,182-212	-	-	-
Q8NBJ5	Procollagen galactosyltransferase 1	619-622	1-27,584-622	-	-	-
Q8NBJ7	Inactive C-alpha-formylglycine-generating enzyme 2	298-301	1-23,295-301	-	-	-
Q8NBL1	Protein O-glucosyltransferase 1	389-392	1-24,391-392	Musculoskeletal diseases	Muscular diseases	Limb-girdle muscular dystrophy
Q8NBR6	Ubiquitin carboxyl-terminal hydrolase MINDY-2	519-519	1-238,500-537,552-621	-	-	-
Q8NBS9	Thioredoxin domain-containing protein 5	429-432	1-5,8-9,40-61,171-185,297-318,430-432	-	-	-
Q8NBW4	Sodium-coupled neutral amino acid transporter 9	38-40,70-73	1-74,79-86,88-100,102-102,105-110,265-270	-	-	-
Q8NC44	Reticulophagy regulator 2	490-495	1-46,254-543	-	-	-
Q8NC56	LEM domain-containing protein 2	74-103	1-1,35-35,37-199,501-503	Nervous system diseases	Eye disease	Cataract
Q8NC96	Adaptin ear-binding coat-associated protein 1	252-255,272-275	136-146,167-275	Nervous system diseases	Epilepsy	Early infantile epileptic encephalopathy
Q8NCD3	Holliday junction recognition protein	486-486	1-13,77-77,81-125,185-254,310-310,316-336,472-497,503-505,507-508,510-553,556-563,599-615,617-617,627-627,629-658,670-748	-	-	-
Q8NCM2	Potassium voltage-gated channel subfamily H member 5	704-715	1-4,6-14,143-198,677-909,913-914,916-916,919-920,927-927,938-938,941-988	-	-	-
Q8NCN4	E3 ubiquitin-protein ligase RNF169	665-682,689-701,205-213	1-63,105-169,195-379,415-650,678-678,680-701,704-708	-	-	-
Q8NCT1	Arrestin domain-containing protein 4	350-353	1-13,322-376,400-418	-	-	-
Q8NDF8	Non-canonical poly(A) RNA polymerase PAPD5	557-563	1-105,435-572	-	-	-
Q8NDI1	EH domain-binding protein 1	1228-1231	138-142,165-442,549-1067,1111-1111,1198-1231	-	-	-
Q8NDT2	Putative RNA-binding protein 15B	593-597	1-135,219-256,260-263,265-299,315-329,497-540,547-712,889-890	-	-	-
Q8NDV7	Trinucleotide repeat-containing gene 6A protein	1604-1622	1-1196,1249-1633,1649-1769,1857-1962	-	-	-
Q8NDX5	Polyhomeotic-like protein 3	691-720	1-782,827-913	-	-	-
Q8NE71	ATP-binding cassette sub-family F member 1	109-109,140-140	1-298,560-560,573-598,600-600,835-845	-	-	-
Q8NEA6	Zinc finger protein GLIS3	491-507	1-156,175-176,178-339,491-751,757-757,770-770,774-775	Endocrine and metabolic diseases	Diabetes	Permanent neonatal diabetes mellitus
Q8NEA9	Germ cell-less protein-like 2	49-55	1-85,514-526	-	-	-
Q8NEY8	Periphilin-1	103-109	1-49,55-292,350-406,445-458	-	-	-
Q8NF37	Lysophosphatidylcholine acyltransferase 1	531-534	1-22,52-52,499-534	-	-	-
Q8NF50	Dedicator of cytokinesis protein 8	2077-2077,2082-2082,2087-2087	1-53,144-215,218-233,250-252,321-329,376-377,379-382,416-458,699-702,862-917,941-953,1117-1139,1235-1290,1345-1420,1706-1715,2067-2099	Immune system diseases	Primary immunodeficiency	Hyper-IgE syndrome
Q8NF50	Dedicator of cytokinesis protein 8	2077-2077,2082-2082,2087-2087	1-53,144-215,218-233,250-252,321-329,376-377,379-382,416-458,699-702,862-917,941-953,1117-1139,1235-1290,1345-1420,1706-1715,2067-2099	Other diseases	Mental and behavioural disorders	Autosomal dominant mental retardation
Q8NFA2	NADPH oxidase organizer 1	328-337,332-332,334-334	1-1,150-157,298-376	-	-	-
Q8NFD5	AT-rich interactive domain-containing protein 1B	419-423,1358-1377	1-1046,1147-1616,1695-1769,1817-1913,1975-1996	Congenital malformations	Other congenital malformations	Coffin-Siris syndrome
Q8NFD5	AT-rich interactive domain-containing protein 1B	419-423,1358-1377	1-1046,1147-1616,1695-1769,1817-1913,1975-1996	Other diseases	Mental and behavioural disorders	Autosomal dominant mental retardation
Q8NFU5	Inositol polyphosphate multikinase	320-330	1-38,301-373,375-375	-	-	-
Q8NFW8	N-acylneuraminate cytidylyltransferase	15-31	1-41,430-434	-	-	-
Q8NFW9	Rab effector MyRIP	193-209,232-248	1-3,146-733,773-812,814-859	-	-	-
Q8NFZ0	F-box DNA helicase 1	57-64	1-6,13-13,17-17,19-191,424-434,949-962,964-965	-	-	-
Q8NG08	DNA helicase B	1055-1078	1-8,21-50,176-189,412-412,414-427,432-433,795-824,956-1087	-	-	-
Q8NG31	Kinetochore scaffold 1	1789-1803	1-106,210-439,480-566,619-900,994-1033,1080-1100,1214-1267,1377-1391,1467-1662,1690-1890,1913-1930,2030-2033,2035-2038,2040-2041,2043-2044,2050-2051,2054-2120,2341-2342	Congenital malformations	Congenital malformations of the nervous system	Primary microcephaly
Q8NHJ6	Leukocyte immunoglobulin-like receptor subfamily B member 4	358-363,410-415,440-445	1-1,17-21,219-248,287-289,291-448	-	-	-
Q8NHL6	Leukocyte immunoglobulin-like receptor subfamily B member 1	612-617,614-614,642-647,644-644	1-2,4-4,7-18,418-451,484-529,540-555,563-650	-	-	-
Q8NHS3	Major facilitator superfamily domain-containing protein 8	13-14	1-31,515-518	Nervous system diseases	Epilepsy	Progressive myoclonic epilepsy
Q8NHS3	Major facilitator superfamily domain-containing protein 8	13-14	1-31,515-518	Congenital disorders of metabolism	Congenital disorders of lipid/glycolipid metabolism	Neuronal ceroid lipofuscinosis
Q8NHS3	Major facilitator superfamily domain-containing protein 8	13-14	1-31,515-518	Congenital disorders of metabolism	Lysosomal storage diseases	Neuronal ceroid lipofuscinosis
Q8NHY2	E3 ubiquitin-protein ligase COP1	109-113	1-125,203-212,248-248,254-254,305-347,378-389	-	-	-
Q8NI08	Nuclear receptor coactivator 7	522-523	1-112,159-215,299-654,666-687,725-774	-	-	-
Q8NI17	Interleukin-31 receptor subunit alpha	708-708	1-1,575-732	Skin diseases	Skin and soft tissue diseases	Primary localized cutaneous amyloidosis
Q8NI27	THO complex subunit 2	923-928	1-2,30-40,311-341,397-413,465-476,827-848,909-909,912-928,1161-1163,1165-1166,1168-1593	Other diseases	Mental and behavioural disorders	X-linked mental retardation
Q8TAM6	Ermin	265-284	1-31,36-36,38-68,89-251,284-284	-	-	-
Q8TAP9	M-phase-specific PLK1-interacting protein	120-120	1-135	Skin diseases	Skin and soft tissue diseases	Trichothiodystrophy
Q8TB68	Proline-rich protein 7	272-274	1-1,44-51,63-148,186-199,273-274	-	-	-
Q8TBB1	E3 ubiquitin-protein ligase LNX	181-184	1-12,113-120,130-130,136-260,368-375,464-500,596-619	-	-	-
Q8TBC3	SH3KBP1-binding protein 1	681-686,621-626	1-16,122-122,141-142,144-186,555-555,607-707	-	-	-
Q8TC05	Nuclear protein MDM1	189-195,232-238,306-312	1-1,18-317,321-323,325-647,666-666,668-714	-	-	-
Q8TC29	Enkurin	83-89	1-3,69-90,129-129,131-131	-	-	-
Q8TC56	Protein FAM71B	441-458	1-21,101-114,187-534,553-553,576-576	-	-	-
Q8TD08	Mitogen-activated protein kinase 15	390-390,398-398	1-3,347-513,540-544	-	-	-
Q8TD43	Transient receptor potential cation channel subfamily M member 4	1136-1141	1-3,49-64,531-551,714-763,1100-1106,1138-1141,1143-1152,1171-1171,1174-1174,1197-1214	Cardiovascular diseases	Cardiac diseases	Progressive cardiac conduction defect (PCCD)
Q8TDF5	Neuropilin and tolloid-like protein 1	531-533	4-4,426-426,434-481,483-485,501-501,509-533	-	-	-
Q8TDQ1	CMRF35-like molecule 1	284-284	1-16,134-134,136-155,186-235,237-237,246-247,251-251,253-258,260-290	-	-	-
Q8TE49	OTU domain-containing protein 7A	494-509	1-10,75-112,449-613,668-883,922-926	-	-	-
Q8TE56	A disintegrin and metalloproteinase with thrombospondin motifs 17	199-206	1-30,50-76,168-172,174-227,788-795,895-910,1013-1027,1085-1095	Congenital malformations	Other congenital malformations	Weill-Marchesani syndrome
Q8TE58	A disintegrin and metalloproteinase with thrombospondin motifs 15	172-179	1-19,40-47,143-212,807-822,935-935,949-949	-	-	-
Q8TE59	A disintegrin and metalloproteinase with thrombospondin motifs 19	292-299	1-3,8-13,15-16,18-23,49-161,192-215,264-319,907-909,1203-1207	-	-	-
Q8TEB9	Rhomboid-related protein 4	301-315	1-13,15-15,19-19,241-258,281-315	-	-	-
Q8TEC5	E3 ubiquitin-protein ligase SH3RF2	641-646,643-643,645-645	1-1,66-66,72-76,78-120,249-249,251-380,440-729	-	-	-
Q8TEH3	DENN domain-containing protein 1A	536-538,569-578	444-1009	-	-	-
Q8TEJ3	E3 ubiquitin-protein ligase SH3RF3	403-403,404-404,406-406	1-56,58-61,124-195,317-458,530-822	-	-	-
Q8TEW6	Docking protein 4	265-275	1-4,235-326	-	-	-
Q8WTP8	Apoptosis-enhancing nuclease	27-35	1-105,281-325	-	-	-
Q8WU39	Marginal zone B- and B1-cell-specific protein	186-189	1-24,183-184,186-189	-	-	-
Q8WUA7	TBC1 domain family member 22A	149-150,165-165,165-165,165-167,167-167,101-102,93-96	1-191,514-517	-	-	-
Q8WUF8	Cotranscriptional regulator FAM172A	413-416	1-46,49-50,52-52,236-239,396-416	-	-	-
Q8WUI4	Histone deacetylase 7	155-155	1-512,906-952	-	-	-
Q8WUM4	Programmed cell death 6-interacting protein	717-720,717-720,800-802,801-801,801-806,802-802,805-806,806-806,852-855,864-865	1-1,710-868	-	-	-
Q8WUP2	Filamin-binding LIM protein 1	7-8	1-6,8-8,10-12,16-176,372-373	-	-	-
Q8WV99	AN1-type zinc finger protein 2B	254-257	145-191,212-220,239-257	-	-	-
Q8WW38	Zinc finger protein ZFPM2	829-835	1-102,201-220,224-226,231-231,386-542,575-681,718-721,724-731,738-847,879-1113,1146-1151	Cardiovascular diseases	Cardiac diseases	Tetralogy of Fallot
Q8WW38	Zinc finger protein ZFPM2	829-835	1-102,201-220,224-226,231-231,386-542,575-681,718-721,724-731,738-847,879-1113,1146-1151	Reproductive system diseases	Reproductive system diseases	46,XY gonadal dysgenesis
Q8WW38	Zinc finger protein ZFPM2	829-835	1-102,201-220,224-226,231-231,386-542,575-681,718-721,724-731,738-847,879-1113,1146-1151	Congenital malformations	Congenital malformations of the musculoskeletal system	Congenital diaphragmatic hernia
Q8WWL7	G2/mitotic-specific cyclin-B3	60-68	1-206,208-211,213-213,215-500,504-507,509-543,545-549,552-556,558-825,829-831,833-837,839-849,851-852,857-860,863-866,868-1122,1377-1377,1380-1395	-	-	-
Q8WWQ8	Stabilin-2	2504-2514	1-21,364-366,370-373,997-1000,1003-1006,1130-1137,1728-1741,1743-1743,2454-2460,2494-2551	-	-	-
Q8WX93	Palladin	676-696,562-566,819-823	1-36,38-43,45-169,183-263,542-846,933-964,971-999,1097-1129,1332-1383	-	-	-
Q8WXE9	Stonin-2	313-315,329-331	1-379,383-387,389-416,885-899,903-903,905-905	-	-	-
Q8WXF8	DNA-binding death effector domain-containing protein 2	155-173,104-109	1-9,105-194,311-326	-	-	-
Q8WY91	THAP domain-containing protein 4	235-238	86-219,225-225,235-347,350-359,406-410	-	-	-
Q8WYA1	Aryl hydrocarbon receptor nuclear translocator-like protein 2	49-54	1-103,478-613,620-634	-	-	-
Q8WYA6	Beta-catenin-like protein 1	16-33	1-75	-	-	-
Q8WYL5	Protein phosphatase Slingshot homolog 1	937-937,978-978	1-38,57-72,234-235,449-1049	-	-	-
Q92539	Phosphatidate phosphatase LPIN2	153-158	102-259,271-463,544-637	Immune system diseases	Other immune system diseases	Chronic recurrent multifocal osteomyelitis
Q92547	DNA topoisomerase 2-binding protein 1	1517-1520	1-6,288-320,446-548,745-812,869-900,996-1261,1494-1522	-	-	-
Q92560	Ubiquitin carboxyl-terminal hydrolase BAP1	717-722,363-366,363-366	1-2,301-358,360-530,572-626,695-729	-	-	-
Q92609	TBC1 domain family member 5	785-789,786-791	1-49,424-589,591-591,622-634,653-795	-	-	-
Q92614	Unconventional myosin-XVIIIa	114-118,117-118	1-234,308-342,1345-1379,1381-1382,1385-1386,1388-1390,1392-1392,1395-1396,1399-1474,1476-1480,1814-1820,1822-1823,1826-1827,1829-1831,1833-1834,1837-1837,1841-1841,1845-1845,1847-1848,1851-1852,1854-1855,1858-1866,1868-1869,1872-1873,1875-1876,1879-1880,1882-1883,1886-1899,1962-2054	-	-	-
Q92622	Run domain Beclin-1-interacting and cysteine-rich domain-containing protein	248-248	1-22,195-484,519-623,652-654,657-682,686-686,941-972	Nervous system diseases	Neurodegenerative diseases	Autosomal recessive spinocerebellar ataxias
Q92673	Sortilin-related receptor	63-65	1-38,49-53,55-85,1746-1748,2114-2135,2174-2209,2213-2214	-	-	-
Q92750	Transcription initiation factor TFIID subunit 4B	511-533	1-251,344-620,744-769,786-829	Reproductive system diseases	Reproductive system diseases	Spermatogenic failure
Q92754	Transcription factor AP-2 gamma	59-59,59-64,64-64	13-167,169-181,193-196,198-214,429-450	-	-	-
Q92786	Prospero homeobox protein 1	1-28	1-1,33-67,69-74,76-254,256-354,377-570	-	-	-
Q92797	Symplekin	345-360	1-4,336-392,1102-1274	-	-	-
Q92800	Histone-lysine N-methyltransferase EZH1	491-496	1-8,187-231,265-287,320-325,327-328,330-330,345-427,481-500,502-502,504-504,736-747	-	-	-
Q92805	Golgin subfamily A member 1	9-9	1-1,8-9,11-11,13-64,72-73,505-506,611-611,621-622,653-690,741-741,746-767	-	-	-
Q92806	G protein-activated inward rectifier potassium channel 3	390-393	1-23,345-393	-	-	-
Q92833	Protein Jumonji	104-110	1-22,42-151,169-553,733-808,1205-1246	-	-	-
Q92835	Phosphatidylinositol 3,4,5-trisphosphate 5-phosphatase 1	1016-1030,1019-1022,1040-1051,124-129,969-974,912-915	104-167,238-257,284-287,334-334,336-363,718-728,864-864,866-1189	-	-	-
Q92841	Probable ATP-dependent RNA helicase DDX17	718-726	1-4,8-115,551-729	-	-	-
Q92889	DNA repair endonuclease XPF	486-491	1-8,351-370,451-543,641-679,832-833	Cardiovascular diseases	Hematologic diseases	Fanconi anemia
Q92889	DNA repair endonuclease XPF	486-491	1-8,351-370,451-543,641-679,832-833	Congenital malformations	Congenital malformations of skin	Xeroderma pigmentosum
Q92889	DNA repair endonuclease XPF	486-491	1-8,351-370,451-543,641-679,832-833	Congenital malformations	Other congenital malformations	Disorders of nucleotide excision repair
Q92900	Regulator of nonsense transcripts 1	1089-1090,1107-1108	1-12,16-32,34-111,924-1129	-	-	-
Q92917	G-patch domain and KOW motifs-containing protein	27-27	1-153,205-242,295-305,322-351,470-476	-	-	-
Q92932	Receptor-type tyrosine-protein phosphatase N2	666-675	1-33,117-148,163-172,277-305,350-384,419-509,598-611,644-723,1015-1015	-	-	-
Q93052	Lipoma-preferred partner	610-610,612-612	1-393,396-397,399-400,604-612	-	-	-
Q93100	Phosphorylase b kinase regulatory subunit beta	7-29	1-36,38-38,466-485,679-716,1089-1093	Congenital disorders of metabolism	Congenital disorders of carbohydrate metabolism	Glycogen storage disease
Q93100	Phosphorylase b kinase regulatory subunit beta	7-29	1-36,38-38,466-485,679-716,1089-1093	Congenital disorders of metabolism	Congenital disorders of carbohydrate metabolism	Hepatic glycogen storage disease
Q93100	Phosphorylase b kinase regulatory subunit beta	7-29	1-36,38-38,466-485,679-716,1089-1093	Congenital disorders of metabolism	Congenital disorders of carbohydrate metabolism	Glycogen storage disease type IX
Q969H0	F-box/WD repeat-containing protein 7	205-205	1-229	-	-	-
Q969M7	NEDD8-conjugating enzyme UBE2F	1-29	1-1,6-25	-	-	-
Q969P5	F-box only protein 32	62-67	31-73	-	-	-
Q969T9	WW domain-binding protein 2	196-200,248-252	1-3,178-183,186-261	-	-	-
Q969W9	Protein TMEPAI	229-232,232-232	1-27,75-109,154-158,206-287	-	-	-
Q96A47	Insulin gene enhancer protein ISL-2	272-301	1-20,147-191,255-359	-	-	-
Q96A73	Putative monooxygenase p33MONOX	67-77	1-22,37-56,67-89,158-236,241-242,246-248,264-305	-	-	-
Q96AQ6	Pre-B-cell leukemia transcription factor-interacting protein 1	485-505,695-720	1-193,224-284,286-286,290-291,294-581,583-584,698-731	-	-	-
Q96AY3	Peptidyl-prolyl cis-trans isomerase FKBP10	579-582	1-32,564-582	Congenital malformations	Congenital malformations of the musculoskeletal system	Osteogenesis imperfecta
Q96AY3	Peptidyl-prolyl cis-trans isomerase FKBP10	579-582	1-32,564-582	Congenital malformations	Congenital malformations of the musculoskeletal system	Bruck syndrome
Q96B42	Transmembrane protein 18	113-140	1-8,133-140	-	-	-
Q96BK5	PIN2/TERF1-interacting telomerase inhibitor 1	287-297,291-291	1-19,96-115,147-177,189-328	-	-	-
Q96BN8	Ubiquitin thioesterase otulin	52-57,54-54,55-55,56-56,56-56	1-56,58-58,63-68,351-352	-	-	-
Q96C57	Protein CUSTOS	236-241	1-79,105-119,126-162,184-262	-	-	-
Q96C86	m7GpppX diphosphatase	10-13	1-37	Congenital malformations	Other congenital malformations	Al-Raqad syndrome
Q96C92	Endosome-associated-trafficking regulator 1	173-198,190-190,194-194	1-13,82-270,370-374,376-376,427-435	-	-	-
Q96CG3	TRAF-interacting protein with FHA domain-containing protein A	178-178	1-7,165-184	-	-	-
Q96CJ1	ELL-associated factor 2	246-260	1-5,116-260	-	-	-
Q96CK0	Zinc finger protein 653	107-118,445-451	1-48,95-117,175-453,612-615	-	-	-
Q96D15	Reticulocalbin-3	325-328	1-54,61-62,238-238,323-323,325-328	-	-	-
Q96D46	60S ribosomal export protein NMD3	480-489	1-7,432-443,465-503	-	-	-
Q96DN0	Endoplasmic reticulum resident protein 27	270-273	1-15,260-273	-	-	-
Q96DU3	SLAM family member 6	274-274,283-288,307-312,309-309	1-24,255-280,283-283,287-287,289-304,309-311,315-332	-	-	-
Q96DU7	Inositol-trisphosphate 3-kinase C	324-332	1-387	-	-	-
Q96DZ5	CAP-Gly domain-containing linker protein 3	509-509	1-49,241-284,365-413,492-536,538-541,546-547	-	-	-
Q96E93	Killer cell lectin-like receptor subfamily G member 1	5-10	1-3,9-9,15-37,194-194	-	-	-
Q96EB6	NAD-dependent protein deacetylase sirtuin-1	32-39,138-145	1-176,511-621,625-626,659-747	-	-	-
Q96EU6	Ribosomal RNA processing protein 36 homolog	241-244	1-44,68-94,210-210,233-259	-	-	-
Q96EV8	Dysbindin	243-256	1-1,23-38,166-168,216-233,254-254,258-351	Congenital disorders of metabolism	Congenital disorders of amino acid metabolism	Hermansky-Pudlak syndrome
Q96EY5	Multivesicular body subunit 12A	155-160,204-204,204-204	1-8,154-206,267-273	-	-	-
Q96EZ8	Microspherule protein 1	113-123	1-130,455-462	-	-	-
Q96FF9	Sororin	88-90	1-48,69-142,184-189,213-222	-	-	-
Q96FZ7	Charged multivesicular body protein 6	168-179,170-170,170-181,173-173,178-178	1-12,170-201	-	-	-
Q96G27	WW domain-binding protein 1	141-141	1-22,140-203,227-269	-	-	-
Q96GM8	Target of EGR1 protein 1	335-347	1-30,332-435,491-510	Nervous system diseases	Neurodegenerative diseases	Pontocerebellar hypoplasia
Q96GQ7	Probable ATP-dependent RNA helicase DDX27	195-200,86-88	1-32,34-34,41-215,618-630,632-632,645-796	-	-	-
Q96HE9	Proline-rich protein 11	285-291	1-51,137-220,241-254,278-278,280-281,285-285,340-360	-	-	-
Q96HS1	Serine/threonine-protein phosphatase PGAM5, mitochondrial	77-82,79-79,80-80	1-6,32-59,75-87	-	-	-
Q96IF1	LIM domain-containing protein ajuba	280-288	1-329,532-538	-	-	-
Q96IK5	Germ cell-less protein-like 1	49-55	1-85,513-515	-	-	-
Q96IZ0	PRKC apoptosis WT1 regulator protein	145-161,68-68,68-72,69-69,71-71,72-72	1-270,340-340	-	-	-
Q96JB3	Hypermethylated in cancer 2 protein	246-250	1-11,13-13,141-424,613-615	-	-	-
Q96JE9	Microtubule-associated protein 6	126-140,162-176,189-203,357-371,384-398,71-71,306-320	36-813	-	-	-
Q96JJ7	Protein disulfide-isomerase TMX3	451-454	1-24,405-454	-	-	-
Q96JN0	Ligand-dependent corepressor	53-57,56-57	1-147,165-213,220-220,230-249,255-255,262-342,393-433	-	-	-
Q96K21	Abscission/NoCut checkpoint regulator	326-339	1-68,151-162,164-164,213-214,224-247,265-370,372-414	-	-	-
Q96K30	RBPJ-interacting and tubulin-associated protein 1	5-17,92-108	1-3,5-5,7-23,64-105,119-120,124-127,141-269	-	-	-
Q96KB5	Lymphokine-activated killer T-cell-originated protein kinase	9-9	1-24,321-321	-	-	-
Q96KG9	N-terminal kinase-like protein	793-808	543-808	Nervous system diseases	Neurodegenerative diseases	Autosomal recessive spinocerebellar ataxias
Q96L12	Calreticulin-3	381-384	1-16,339-384	-	-	-
Q96LA5	Fc receptor-like protein 2	446-451	1-11,13-13,427-463,481-495	-	-	-
Q96LA6	Fc receptor-like protein 1	354-359,423-428	1-12,337-369,389-404,423-429	-	-	-
Q96LC7	Sialic acid-binding Ig-like lectin 10	595-600,665-670,667-667	1-13,576-697	-	-	-
Q96LC9	Bcl-2-modifying factor	67-75	1-23,65-93,114-127,156-159,176-184	-	-	-
Q96N21	AP-4 complex accessory subunit Tepsin	515-525,518-518,519-519,520-520,522-522,523-523,524-524	1-8,10-11,137-247,250-252,344-467,482-525	-	-	-
Q96NA2	Rab-interacting lysosomal protein	304-304,305-305,306-306	1-23,167-239,304-401	-	-	-
Q96NK8	Neurogenic differentiation factor 6	80-86	1-4,6-106,158-174,176-176,181-183,188-332,337-337	-	-	-
Q96NM4	TOX high mobility group box family member 2	223-252	1-8,57-57,69-70,79-259,302-473	-	-	-
Q96P31	Fc receptor-like protein 3	648-653,650-650,720-725,722-722	1-16,597-655,670-683,695-734	-	-	-
Q96P71	N-terminal EF-hand calcium-binding protein 3	181-190	1-1,8-8,10-36,176-220,252-255,257-257	-	-	-
Q96PE1	Adhesion G protein-coupled receptor A2	1335-1338,1335-1338	1-40,42-42,44-44,46-57,383-394,565-591,593-637,656-668,955-1010,1088-1336,1338-1338	-	-	-
Q96PJ5	Fc receptor-like protein 4	449-454	1-16,417-448,454-454,471-485,494-515	-	-	-
Q96PQ1	Sialic acid-binding Ig-like lectin 12	586-591	1-18,20-20,504-560,574-575,580-584,587-589,595-595	-	-	-
Q96PQ5	Putative protein phosphatase inhibitor 2-like protein 1	12-17	1-49,62-101,107-151,155-158,163-205	-	-	-
Q96PU5	E3 ubiquitin-protein ligase NEDD4-like	448-448	1-5,155-200,244-393,424-496,531-546,589-589	Congenital malformations	Congenital malformations of the nervous system	Periventricular nodular heterotopia
Q96PU8	Protein quaking	276-279,324-330	1-11,205-341	-	-	-
Q96PX1	E3 ubiquitin ligase RNF157	656-659	1-52,108-109,256-256,258-269,333-362,377-609,648-679	-	-	-
Q96PZ2	Protein FAM111A	16-28,24-25	1-73,162-173,272-289,602-611	Congenital malformations	Other congenital malformations	Kenny-Caffey syndrome
Q96QE3	ATPase family AAA domain-containing protein 5	1187-1187,1428-1432,1430-1430,1432-1432	1-34,41-41,44-156,159-373,410-941,943-943,946-952,957-958,965-965,969-1047,1092-1118,1181-1307,1309-1309,1410-1455,1457-1458,1460-1481,1521-1641,1687-1702,1726-1784,1805-1805,1808-1818	-	-	-
Q96QS3	Homeobox protein ARX	530-543	1-21,24-24,50-81,94-94,96-324,391-562	Nervous system diseases	Epilepsy	Early infantile epileptic encephalopathy
Q96QS3	Homeobox protein ARX	530-543	1-21,24-24,50-81,94-94,96-324,391-562	Nervous system diseases	Epilepsy	West syndrome
Q96QS3	Homeobox protein ARX	530-543	1-21,24-24,50-81,94-94,96-324,391-562	Nervous system diseases	Ear disease	Partington syndrome
Q96QS3	Homeobox protein ARX	530-543	1-21,24-24,50-81,94-94,96-324,391-562	Congenital malformations	Congenital malformations of the nervous system	Lissencephaly
Q96QS3	Homeobox protein ARX	530-543	1-21,24-24,50-81,94-94,96-324,391-562	Congenital malformations	Other congenital malformations	Proud syndrome
Q96QS3	Homeobox protein ARX	530-543	1-21,24-24,50-81,94-94,96-324,391-562	Other diseases	Mental and behavioural disorders	X-linked mental retardation
Q96RD9	Fc receptor-like protein 5	897-902,910-915	1-20,281-284,840-840,844-844,846-849,879-915,919-919,931-946,960-977	-	-	-
Q96RI1	Bile acid receptor	227-227	1-131,222-254	Digestive system diseases	Liver diseases	Progressive familial intrahepatic cholestasis
Q96RL1	BRCA1-A complex subunit RAP80	113-113,117-117	1-70,93-271,320-499,532-554,588-681,697-719	-	-	-
Q96RN5	Mediator of RNA polymerase II transcription subunit 15	547-564	1-4,79-530,532-532,562-562,598-614,661-675	-	-	-
Q96RU3	Formin-binding protein 1	515-515,515-520,519-519	289-370,396-396,486-549,612-617	-	-	-
Q96RU8	Tribbles homolog 1	355-355,355-360,356-356,357-357,358-358,359-359,360-360	1-86,350-350,353-372	-	-	-
Q96SL1	Disrupted in renal carcinoma protein 2	14-15	1-39,473-478	-	-	-
Q96SN8	CDK5 regulatory subunit-associated protein 2	938-939	1-134,137-216,221-223,225-225,228-229,232-273,502-594,596-1109,1111-1115,1118-1118,1122-1280,1283-1284,1288-1288,1290-1291,1293-1293,1295-1295,1297-1297,1301-1301,1305-1305,1307-1454,1500-1521,1636-1720,1754-1778,1803-1818,1821-1821,1828-1828,1831-1831,1834-1853,1869-1893	Congenital malformations	Congenital malformations of the nervous system	Primary microcephaly
Q96T21	Selenocysteine insertion sequence-binding protein 2	380-387	1-623,781-854	Endocrine and metabolic diseases	Thyroid gland diseases	Abnormal thyroid hormone metabolism
Q96T88	E3 ubiquitin-protein ligase UHRF1	639-639	79-127,374-403,616-674	-	-	-
Q99081	Transcription factor 12	182-196,187-187,191-191,192-192,19-27	1-122,124-125,129-580,643-682	Congenital malformations	Other congenital malformations	Craniosynostoses
Q99424	Peroxisomal acyl-coenzyme A oxidase 2	679-681	1-12,14-15,680-681	Digestive system diseases	Liver diseases	Congenital bile acid synthesis defect
Q99489	D-aspartate oxidase	339-341	1-1,335-341	-	-	-
Q99490	Arf-GAP with GTPase, ANK repeat and PH domain-containing protein 2	1-23	1-9,24-385,576-673,753-873,1153-1192	-	-	-
Q99504	Eyes absent homolog 3	266-266	1-116,122-124,128-300	-	-	-
Q99523	Sortilin	50-61,823-824,825-825,826-828,829-830,829-830	1-87,750-752,797-831	-	-	-
Q99618	Cell division cycle-associated protein 3	258-260	1-232,247-268	-	-	-
Q99640	Membrane-associated tyrosine- and threonine-specific cdc2-inhibitory kinase	486-488	1-75,408-499	-	-	-
Q99653	Calcineurin B homologous protein 1	2-6	1-6	-	-	-
Q99661	Kinesin-like protein KIF2C	100-101,109-109,111-111,95-95,98-101	1-1,76-223,591-641,712-725	-	-	-
Q99665	Interleukin-12 receptor subunit beta-2	796-801,800-800,801-801	1-22,24-24,680-838	Immune system diseases	Allergies and autoimmune diseases	Behcet disease
Q99665	Interleukin-12 receptor subunit beta-2	796-801,800-800,801-801	1-22,24-24,680-838	Skin diseases	Skin and soft tissue diseases	Behcet disease
Q99683	Mitogen-activated protein kinase kinase kinase 5	966-966	1-87,617-620,656-669,940-1048,1180-1242,1244-1244,1282-1308,1373-1374	-	-	-
Q99708	DNA endonuclease RBBP8	315-315,327-327,467-467	1-15,137-138,141-256,261-478,494-513,520-520,526-547,607-785,867-897	Congenital malformations	Other congenital malformations	Seckel syndrome
Q99715	Collagen alpha-1(XII) chain	2779-2781	1-18,112-131,133-133,320-338,423-429,617-627,799-820,822-824,1077-1099,1177-1190,1370-1384,1846-1847,2286-2313,2498-2507,2725-2896,2932-3063	Musculoskeletal diseases	Muscular diseases	Ullrich disease
Q99715	Collagen alpha-1(XII) chain	2779-2781	1-18,112-131,133-133,320-338,423-429,617-627,799-820,822-824,1077-1099,1177-1190,1370-1384,1846-1847,2286-2313,2498-2507,2725-2896,2932-3063	Musculoskeletal diseases	Muscular diseases	Bethlem myopathy
Q99732	Lipopolysaccharide-induced tumor necrosis factor-alpha factor	17-19,17-20,20-23,23-23,23-23,61-61	1-73	Nervous system diseases	Neurodegenerative diseases	Charcot-Marie-Tooth disease
Q99811	Paired mesoderm homeobox protein 2	230-243	1-108,165-253	-	-	-
Q99816	Tumor susceptibility gene 101 protein	158-160,158-162	1-1,150-220	-	-	-
Q99835	Smoothened homolog	581-593	1-60,564-566,571-573,584-592,595-595,597-600,602-604,633-761,779-780,782-782,784-787	Cancers	Skin cancers	Basal cell carcinoma
Q99835	Smoothened homolog	581-593	1-60,564-566,571-573,584-592,595-595,597-600,602-604,633-761,779-780,782-782,784-787	Cancers	Cancers of eye, brain, and central nervous system	Medulloblastoma
Q99835	Smoothened homolog	581-593	1-60,564-566,571-573,584-592,595-595,597-600,602-604,633-761,779-780,782-782,784-787	Cancers	Cancers of eye, brain, and central nervous system	Meningioma
Q99961	Endophilin-A2	1-21	1-4,244-308	-	-	-
Q99962	Endophilin-A1	1-21	1-3,248-287	-	-	-
Q99963	Endophilin-A3	1-21	1-3,248-284,347-347	-	-	-
Q9BPX6	Calcium uptake protein 1, mitochondrial	99-102	1-23,26-106,471-471,473-476	-	-	-
Q9BQK8	Phosphatidate phosphatase LPIN3	141-148	102-434,513-594	-	-	-
Q9BR76	Coronin-1B	2-2,2-2	1-2,403-448,482-489	-	-	-
Q9BRJ9	Mesoderm posterior protein 1	163-167	1-93,155-163,165-166,169-173,175-220,223-227,229-243,266-268	-	-	-
Q9BRK4	Leucine zipper putative tumor suppressor 2	631-640	1-131,146-146,150-331,336-336,338-350,352-356,358-361,380-380,406-443,445-464,508-582,584-584,588-588,612-628,630-634,639-656,661-661,669-669	-	-	-
Q9BRQ0	Pygopus homolog 2	41-47	1-325,399-406	-	-	-
Q9BRS8	La-related protein 6	296-302	1-85,293-491	-	-	-
Q9BS26	Endoplasmic reticulum resident protein 44	403-406	1-24,364-376,406-406	-	-	-
Q9BSI4	TERF1-interacting nuclear factor 2	256-278	1-5,207-257,267-279,301-353,374-376,396-411,435-451	Congenital malformations	Other congenital malformations	Revesz syndrome
Q9BSI4	TERF1-interacting nuclear factor 2	256-278	1-5,207-257,267-279,301-353,374-376,396-411,435-451	Other congenital disorders	Ribosomopathies	Dyskeratosis congenita
Q9BSJ6	Protein PIMREG	14-17	1-39,117-205	-	-	-
Q9BST9	Rhotekin	561-563	1-32,98-116,208-245,430-563	-	-	-
Q9BT67	NEDD4 family-interacting protein 1	39-42,41-42	1-52	-	-	-
Q9BTC0	Death-inducer obliterator 1	165-173,185-193	1-259,323-659,773-849,853-1050,1199-2240	-	-	-
Q9BTL3	RNA guanine-N7 methyltransferase activating subunit	36-42	1-6,29-118	-	-	-
Q9BTT0	Acidic leucine-rich nuclear phosphoprotein 32 family member E	218-222,232-235	150-268	-	-	-
Q9BUF7	Protein crumbs homolog 3	117-120,117-120	1-4,41-43,87-120	-	-	-
Q9BUH6	Protein PAXX	199-201	1-4,142-204	-	-	-
Q9BVS4	Serine/threonine-protein kinase RIO2	399-408	1-1,315-493,516-543,546-547,551-551	-	-	-
Q9BW60	Elongation of very long chain fatty acids protein 1	275-279	1-1,258-279	-	-	-
Q9BWC9	Coiled-coil domain-containing protein 106	151-164	1-9,12-12,33-55,98-176,280-280	-	-	-
Q9BWK5	Cell cycle regulator of non-homologous end joining	1-21	1-8,77-147	-	-	-
Q9BWN1	Proline-rich protein 14	101-101	1-15,23-46,67-150,189-237,271-445,525-557,575-585	-	-	-
Q9BWT1	Cell division cycle-associated protein 7	146-170,160-160,160-176,161-161,163-163,164-164,165-165	1-112,140-261,368-371	-	-	-
Q9BX40	Protein LSM14 homolog B	310-326,330-350	1-6,86-246,262-304,320-320,322-322,324-328,334-335,357-385	-	-	-
Q9BX46	RNA-binding protein 24	175-199	104-146,149-236	-	-	-
Q9BX63	Fanconi anemia group J protein	990-990,991-991,993-993	1-4,73-132,162-183,196-196,198-200,202-238,891-1249	Cardiovascular diseases	Hematologic diseases	Fanconi anemia
Q9BXH1	Bcl-2-binding component 3	137-151	1-28,70-138,151-151,161-161,188-193	-	-	-
Q9BXI6	TBC1 domain family member 10A	505-508,508-508	1-53,375-508	-	-	-
Q9BXJ9	N-alpha-acetyltransferase 15, NatA auxiliary subunit	612-629	1-3,575-588,590-590,594-597,601-642,844-866	Other diseases	Mental and behavioural disorders	Autosomal dominant mental retardation
Q9BXN2	C-type lectin domain family 7 member A	15-18	1-12,15-39,246-246	Immune system diseases	Other immune system diseases	Chronic mucocutaneous candidiasis
Q9BXN6	Sperm protein associated with the nucleus on the X chromosome D	37-45	1-46,82-82,84-97	-	-	-
Q9BXS6	Nucleolar and spindle-associated protein 1	384-390	1-2,46-188,201-202,205-205,208-368,375-434,438-438,440-441	-	-	-
Q9BY12	S phase cyclin A-associated protein in the endoplasmic reticulum	199-201	1-11,36-95,159-572,574-579,589-594,600-600,602-605,607-684,686-771,828-927,1032-1041,1075-1093,1197-1209,1353-1373,1398-1400	-	-	-
Q9BY43	Charged multivesicular body protein 4a	209-209	1-21,180-211,215-215	-	-	-
Q9BY49	Peroxisomal trans-2-enoyl-CoA reductase	301-303	1-5,299-303	-	-	-
Q9BYB0	SH3 and multiple ankyrin repeat domains protein 3	1410-1416,678-685	1-6,350-357,359-468,665-1664,1729-1731	Other congenital disorders	Chromosomal abnormalities	Phelan-McDermid syndrome
Q9BYE0	Transcription factor HES-7	221-224	1-13,125-225	Congenital malformations	Congenital malformations of the musculoskeletal system	Spondylocostal dysostosis
Q9BYE9	Cadherin-related family member 2	1310-1310	1-10,1141-1148,1191-1197,1231-1310	-	-	-
Q9BYG3	MKI67 FHA domain-interacting nucleolar phosphoprotein	234-234,238-238	1-15,17-17,24-24,29-33,35-35,37-38,196-293	-	-	-
Q9BYH8	NF-kappa-B inhibitor zeta	164-179	1-25,32-33,38-116,132-144,164-180,183-212,219-219,242-330,353-356,359-360,399-399,713-718	-	-	-
Q9BYK8	Helicase with zinc finger domain 2	1075-1079,2012-2016	1-1,9-32,114-114,121-122,277-293,352-352,400-401,403-405,407-408,950-1002,1005-1091,1768-1768,1770-1770,1773-1775,1777-1777,1803-1817,1849-1867,1961-1961,1963-1963,1995-1996,1999-2030,2051-2072,2074-2075,2635-2649	-	-	-
Q9BYV9	Transcription regulator protein BACH2	821-841	1-8,133-608,732-734,736-841	Endocrine and metabolic diseases	Diabetes	Type 1 diabetes mellitus
Q9BZI7	Regulator of nonsense transcripts 3B	430-447	1-49,206-483	Other diseases	Mental and behavioural disorders	Syndromic X-linked mental retardation
Q9BZQ6	ER degradation-enhancing alpha-mannosidase-like protein 3	929-932	1-38,504-526,556-574,618-618,624-625,627-643,790-910,916-916,919-919,924-925,930-932	-	-	-
Q9BZS1	Forkhead box protein P3	418-418,68-76,92-96,95-96	1-186,275-327,418-431	Immune system diseases	Primary immunodeficiency	Other well-defined immunodeficiency syndromes
Q9BZS1	Forkhead box protein P3	418-418,68-76,92-96,95-96	1-186,275-327,418-431	Immune system diseases	Primary immunodeficiency	IPEX syndrome
Q9BZS1	Forkhead box protein P3	418-418,68-76,92-96,95-96	1-186,275-327,418-431	Endocrine and metabolic diseases	Diabetes	Permanent neonatal diabetes mellitus
Q9BZV1	UBX domain-containing protein 6	51-63,1-10	1-1,3-3,5-5,7-8,10-10,13-116,250-253,255-255	-	-	-
Q9BZV3	Interphotoreceptor matrix proteoglycan 2	1136-1145	1-69,170-237,336-341,393-890,1130-1152,1158-1210	Nervous system diseases	Eye disease	Retinitis pigmentosa
Q9BZV3	Interphotoreceptor matrix proteoglycan 2	1136-1145	1-69,170-237,336-341,393-890,1130-1152,1158-1210	Nervous system diseases	Eye disease	Vitelliform macular dystrophy
Q9BZW8	Natural killer cell receptor 2B4	295-300,315-320,340-345	1-21,254-265,278-292,297-299,303-314,316-320,323-370	-	-	-
Q9BZZ5	Apoptosis inhibitor 5	454-475	1-1,447-524	-	-	-
Q9C0C2	182 kDa tankyrase-1-binding protein	1629-1635,1723-1729	1-1729	-	-	-
Q9C0C4	Semaphorin-4C	830-833	1-24,650-658,691-735,745-745,748-833	-	-	-
Q9C0C6	CLOCK-interacting pacemaker	186-187	1-87,104-150,162-309,378-399	-	-	-
Q9C0C9	(E3-independent) E2 ubiquitin-conjugating enzyme	512-536	1-56,85-114,368-531,670-674,709-787,792-792,796-813,817-921,1152-1248,1284-1292	-	-	-
Q9C0D0	Phosphatase and actin regulator 1	108-129	1-3,43-115,117-122,124-410,571-575,579-580	-	-	-
Q9GZM8	Nuclear distribution protein nudE-like 1	198-198,219-219,231-231,242-242,245-245	1-7,188-255,258-259,271-273,275-345	-	-	-
Q9GZR5	Elongation of very long chain fatty acids protein 4	310-314	1-12,273-314	Nervous system diseases	Eye disease	Stargardt disease
Q9GZU1	Mucolipin-1	11-16	1-38,549-558	Congenital disorders of metabolism	Congenital disorders of lipid/glycolipid metabolism	Mucolipidosis IV
Q9GZU1	Mucolipin-1	11-16	1-38,549-558	Congenital disorders of metabolism	Lysosomal storage diseases	Mucolipidosis IV
Q9GZV5	WW domain-containing transcription regulator protein 1	51-51	1-18,43-117,164-256,262-323,328-331,335-397	-	-	-
Q9GZX7	Single-stranded DNA cytosine deaminase	1-30	1-2,197-197	Immune system diseases	Primary immunodeficiency	Hyper IgM syndromes, autosomal recessive type
Q9H013	Disintegrin and metalloproteinase domain-containing protein 19	833-844	1-39,692-693,730-927,934-934,938-955	-	-	-
Q9H040	SprT-like domain-containing protein Spartan	260-260,325-332,325-332,331-332	1-1,17-25,216-246,252-252,258-451,489-489	-	-	-
Q9H074	Polyadenylate-binding protein-interacting protein 1	116-143	1-126,135-139,142-152,380-392,435-455,457-457,475-479	-	-	-
Q9H079	KATNB1-like protein 1	26-33,72-79	1-137,303-303	-	-	-
Q9H0F5	E3 ubiquitin-protein ligase RNF38	115-131,57-71	1-390,392-392,398-399,401-416,513-515	-	-	-
Q9H0H5	Rac GTPase-activating protein 1	149-149,157-157,164-164,170-170,214-214	1-4,8-8,134-281,339-339,343-346,551-632	-	-	-
Q9H0V9	VIP36-like protein	344-346	1-38,299-313,344-344,346-347	Other diseases	Mental and behavioural disorders	Syndromic autosomal recessive mental retardation
Q9H0W7	THAP domain-containing protein 2	123-126	94-126,227-227	-	-	-
Q9H147	Deoxynucleotidyltransferase terminal-interacting protein 1	164-170	1-26,52-58,147-192,318-329	-	-	-
Q9H161	Homeobox protein aristaless-like 4	391-404	1-2,19-214,281-411	Congenital malformations	Congenital malformations of the musculoskeletal system	Enlarged parietal foramina/cranium bifidum
Q9H161	Homeobox protein aristaless-like 4	391-404	1-2,19-214,281-411	Congenital malformations	Congenital malformations of the musculoskeletal system	Frontonasal dysplasia
Q9H161	Homeobox protein aristaless-like 4	391-404	1-2,19-214,281-411	Congenital malformations	Other congenital malformations	Craniosynostoses
Q9H1K0	Rabenosyn-5	626-628,662-664	1-8,10-10,12-12,48-48,51-51,54-89,207-242,381-440,505-732,781-784	-	-	-
Q9H211	DNA replication factor Cdt1	1-23,68-70,68-70	1-130,132-166,354-361,363-364,376-419,421-425,429-445,544-546	Congenital malformations	Other congenital malformations	Meier-Gorlin syndrome
Q9H2G9	Golgin-45	18-22	1-59,100-123,125-125,319-322,349-366	-	-	-
Q9H2S9	Zinc finger protein Eos	425-429	1-55,58-58,67-100,102-148,383-385,387-391,393-395,410-489,491-492,499-500,503-504,565-585	-	-	-
Q9H2U1	ATP-dependent DNA/RNA helicase DHX36	54-54,57-57	1-58,72-83,106-170,994-1008	-	-	-
Q9H2X3	C-type lectin domain family 4 member M	14-15	1-24,26-31,34-34,398-399	-	-	-
Q9H2X6	Homeodomain-interacting protein kinase 2	802-805,832-835,884-908,885-888,885-892,892-895,893-899	1-171,540-645,688-1092,1194-1195,1198-1198	-	-	-
Q9H307	Pinin	502-503	1-2,39-39,41-139,155-195,279-717	-	-	-
Q9H334	Forkhead box protein P1	382-386	1-123,125-125,135-136,140-298,370-440,442-442,549-677	-	-	-
Q9H3D4	Tumor protein 63	55-55,59-59	1-6,8-8,30-60,69-94,103-165,355-393,430-544,612-637,668-680	Congenital malformations	Congenital malformations of face and neck	Cleft lip and/or cleft palate
Q9H3D4	Tumor protein 63	55-55,59-59	1-6,8-8,30-60,69-94,103-165,355-393,430-544,612-637,668-680	Congenital malformations	Congenital malformations of the musculoskeletal system	Split-hand/foot malformation
Q9H3D4	Tumor protein 63	55-55,59-59	1-6,8-8,30-60,69-94,103-165,355-393,430-544,612-637,668-680	Congenital malformations	Congenital malformations of skin	Ectrodactyly-ectodermal dysplasia cleft-palate syndrome
Q9H3D4	Tumor protein 63	55-55,59-59	1-6,8-8,30-60,69-94,103-165,355-393,430-544,612-637,668-680	Congenital malformations	Other congenital malformations	Limb-mammary syndrome
Q9H3D4	Tumor protein 63	55-55,59-59	1-6,8-8,30-60,69-94,103-165,355-393,430-544,612-637,668-680	Congenital malformations	Other congenital malformations	ADULT syndrome
Q9H3D4	Tumor protein 63	55-55,59-59	1-6,8-8,30-60,69-94,103-165,355-393,430-544,612-637,668-680	Congenital malformations	Other congenital malformations	Ankyloblepharon-ctodermal defects-cleft lip/palate (AEC) syndrome and Rapp-Hodgkin syndrome
Q9H3P7	Golgi resident protein GCP60	282-285,284-284,285-285,288-288	1-72,182-236,238-240,273-362	-	-	-
Q9H422	Homeodomain-interacting protein kinase 3	870-880	1-136,539-1151,1211-1212,1215-1215	-	-	-
Q9H461	Frizzled-8	692-694	1-29,155-226,624-694	-	-	-
Q9H488	GDP-fucose protein O-fucosyltransferase 1	385-388	1-24,386-388	Skin diseases	Skin and soft tissue diseases	Dowling-Degos disease
Q9H4A5	Golgi phosphoprotein 3-like	7-10	1-43,285-285	-	-	-
Q9H4A6	Golgi phosphoprotein 3	14-15,7-7	1-58	-	-	-
Q9H4L4	Sentrin-specific protease 3	153-159	1-126,146-272,276-307,309-309,342-342	-	-	-
Q9H4L5	Oxysterol-binding protein-related protein 3	161-167,450-454,451-453	1-48,50-50,155-232,236-237,239-239,249-329,369-384,386-386,400-507	-	-	-
Q9H4Z3	Phosphorylated CTD-interacting factor 1	109-113,669-684	1-39,84-157,663-704	-	-	-
Q9H6E4	Coiled-coil domain-containing protein 134	206-213	1-27,193-229	-	-	-
Q9H6L5	Reticulophagy regulator 1	453-458,453-458	1-62,266-285,319-405,422-497	Nervous system diseases	Neurodegenerative diseases	Hereditary sensory and autonomic neuropathy
Q9H6R6	Palmitoyltransferase ZDHHC6	410-413	1-2,400-413	-	-	-
Q9H6R7	WD repeat and coiled-coil-containing protein	539-545,540-540,543-543	1-1,239-279,436-553,678-721	-	-	-
Q9H706	GRB2-associated and regulator of MAPK protein 1	453-453	1-7,175-186,189-190,417-794	-	-	-
Q9H792	Inactive tyrosine-protein kinase PEAK1	1188-1188	1-2,22-66,105-265,267-268,321-448,484-594,648-1275,1359-1377,1401-1454,1676-1686	-	-	-
Q9H7E2	Tudor domain-containing protein 3	631-651,638-644	81-193,232-549,614-651	-	-	-
Q9H814	Phosphorylated adapter RNA export protein	198-201,81-84	1-111,164-212,324-393	-	-	-
Q9H8V3	Protein ECT2	401-405,444-444,373-373,378-382	1-46,357-449,857-884,888-914	-	-	-
Q9H8Y5	Ankyrin repeat and zinc finger domain-containing protein 1	654-666,661-662	1-10,32-67,118-153,244-259,357-420,422-423,435-474,588-679,721-726	-	-	-
Q9H9L7	Akirin-1	23-28	1-1,17-71,96-128,191-192	-	-	-
Q9HAJ7	Histone deacetylase complex subunit SAP30L	86-91,88-90	1-23,87-103,180-183	-	-	-
Q9HAP6	Protein lin-7 homolog B	1-13	1-2,65-75,77-77,187-207	-	-	-
Q9HAW0	Transcription factor IIIB 50 kDa subunit	357-363	1-2,53-65,312-390,392-392,395-395,401-419	-	-	-
Q9HAW4	Claspin	916-916,945-945	1-304,316-492,618-1094,1149-1170,1172-1173,1175-1177,1179-1179,1182-1280,1286-1287,1291-1339	-	-	-
Q9HB03	Elongation of very long chain fatty acids protein 3	266-270	1-9,262-270	-	-	-
Q9HB58	Sp110 nuclear body protein	281-294,428-444	113-454,682-689	Digestive system diseases	Liver diseases	Hepatic venoocclusive disease with immunodeficiency
Q9HBA0	Transient receptor potential cation channel subfamily V member 4	812-831,816-821,821-824,828-828	1-142,798-871	Nervous system diseases	Neurodegenerative diseases	Charcot-Marie-Tooth disease
Q9HBA0	Transient receptor potential cation channel subfamily V member 4	812-831,816-821,821-824,828-828	1-142,798-871	Nervous system diseases	Neurodegenerative diseases	Distal hereditary motor neuropathies
Q9HBA0	Transient receptor potential cation channel subfamily V member 4	812-831,816-821,821-824,828-828	1-142,798-871	Nervous system diseases	Other nervous and sensory system diseases	Scapuloperoneal spinal muscular atrophy
Q9HBA0	Transient receptor potential cation channel subfamily V member 4	812-831,816-821,821-824,828-828	1-142,798-871	Musculoskeletal diseases	Skeletal diseases	Familial digital arthropathy-brachydactyly
Q9HBA0	Transient receptor potential cation channel subfamily V member 4	812-831,816-821,821-824,828-828	1-142,798-871	Congenital malformations	Congenital malformations of the musculoskeletal system	Brachyolmia
Q9HBA0	Transient receptor potential cation channel subfamily V member 4	812-831,816-821,821-824,828-828	1-142,798-871	Congenital malformations	Congenital malformations of the musculoskeletal system	Spondylometaphyseal dysplasia
Q9HBA0	Transient receptor potential cation channel subfamily V member 4	812-831,816-821,821-824,828-828	1-142,798-871	Congenital malformations	Congenital malformations of the musculoskeletal system	Spondyloepiphyseal dysplasia, Maroteaux type
Q9HBA0	Transient receptor potential cation channel subfamily V member 4	812-831,816-821,821-824,828-828	1-142,798-871	Congenital malformations	Congenital malformations of the musculoskeletal system	Parastremmatic dwarfism
Q9HBA0	Transient receptor potential cation channel subfamily V member 4	812-831,816-821,821-824,828-828	1-142,798-871	Congenital malformations	Congenital malformations of the musculoskeletal system	Metatropic dysplasia
Q9HBB8	Cadherin-related family member 5	845-845	1-29,452-662,699-789,805-845	-	-	-
Q9HBG7	T-lymphocyte surface antigen Ly-9	624-629	1-50,484-566,568-579,581-589,591-591,612-655	-	-	-
Q9HBH9	MAP kinase-interacting serine/threonine-protein kinase 2	60-66,444-448	1-6,8-72,422-465	-	-	-
Q9HBW0	Lysophosphatidic acid receptor 2	348-348,348-351,349-349,351-351	1-5,329-351	-	-	-
Q9HC62	Sentrin-specific protease 2	28-31,46-51	14-59,78-78,81-206,216-320,352-357,359-362	-	-	-
Q9HC77	Centromere protein J	338-338,339-339,341-341,343-343,344-344,375-375	1-14,38-146,148-916,919-920,961-962,966-1164,1338-1338	Congenital malformations	Congenital malformations of the nervous system	Primary microcephaly
Q9HC77	Centromere protein J	338-338,339-339,341-341,343-343,344-344,375-375	1-14,38-146,148-916,919-920,961-962,966-1164,1338-1338	Congenital malformations	Other congenital malformations	Seckel syndrome
Q9HCC6	Transcription factor HES-4	216-219	1-38,152-221	-	-	-
Q9HCH0	Nck-associated protein 5-like	480-483,482-483,812-815,814-815,922-925,924-925	1-24,39-46,102-1330	-	-	-
Q9HCI6	E3 SUMO-protein ligase KIAA1586	30-37,38-41,42-50	1-69,71-71,74-128,763-784	-	-	-
Q9HCJ0	Trinucleotide repeat-containing gene 6C protein	1381-1399	1-932,999-1512,1594-1690	-	-	-
Q9HCN8	Stromal cell-derived factor 2-like protein 1	218-221	1-2,214-221	-	-	-
Q9HCS4	Transcription factor 7-like 1	421-427	1-131,133-133,135-145,150-150,154-349,409-409,420-588	-	-	-
Q9HCU8	DNA polymerase delta subunit 4	1-16,10-11,15-15,1-16,7-7,8-8	1-44	-	-	-
Q9HD42	Charged multivesicular body protein 1a	185-195	132-132,134-142,169-196	Nervous system diseases	Neurodegenerative diseases	Pontocerebellar hypoplasia
Q9NNX6	CD209 antigen	14-15,16-18,31-34	1-22,33-33,66-67,69-70,72-74,385-404	-	-	-
Q9NP08	Homeobox protein HMX1	263-273	1-18,20-23,28-206,264-264,266-266,292-348	Congenital malformations	Congenital malformations of eye	Oculo-auricular syndrome
Q9NP31	SH2 domain-containing protein 2A	244-250,272-278	1-68,195-284,289-289,296-375,378-389	-	-	-
Q9NPC7	Myoneurin	174-190	1-3,118-212,215-216,219-223,225-226,228-228,233-233,256-257,262-263,269-269,525-556,599-603,606-609	-	-	-
Q9NPG8	Probable palmitoyltransferase ZDHHC4	341-344	1-1,336-337,340-344	-	-	-
Q9NPJ4	Proline-rich nuclear receptor coactivator 2	108-108,99-105	1-57,61-80,89-110	-	-	-
Q9NQ25	SLAM family member 7	278-296	224-226,263-298,309-327,334-334	-	-	-
Q9NQ76	Matrix extracellular phosphoglycoprotein	247-249	1-99,135-136,187-218,237-525	-	-	-
Q9NQ90	Anoctamin-2	1001-1003	1-85,113-148,957-1003	-	-	-
Q9NQB0	Transcription factor 7-like 2	10-11,16-16,17-17,23-24,24-24,26-26,28-28,29-29,425-430,48-48,212-212	1-112,114-116,118-129,152-189,207-352,424-619	Endocrine and metabolic diseases	Diabetes	Type 2 diabetes mellitus
Q9NQR1	N-lysine methyltransferase KMT5A	172-172,172-172	1-4,28-88,95-95,97-123,126-126,128-233	-	-	-
Q9NQR9	Glucose-6-phosphatase 2	352-355	349-355	-	-	-
Q9NQS7	Inner centromere protein	167-167,167-171,169-169,169-169,171-171,171-171	48-839,893-894,896-918	-	-	-
Q9NQW6	Anillin	32-32	1-668,672-673,675-713,782-798,891-932,1121-1124	Urinary system diseases	Kidney diseases	Focal segmental glomerulosclerosis
Q9NR22	Protein arginine N-methyltransferase 8	29-42,53-58	1-70	-	-	-
Q9NR46	Endophilin-B2	1-27	1-2,284-333	-	-	-
Q9NR55	Basic leucine zipper transcriptional factor ATF-like 3	37-62	1-35,42-54,110-127	-	-	-
Q9NR83	SLC2A4 regulator	253-263,351-354	1-97,115-181,252-359	-	-	-
Q9NRA2	Sialin	22-23	1-24,486-495	Congenital disorders of metabolism	Congenital disorders of glycan/glycoprotein metabolism	Sialuria
Q9NRA2	Sialin	22-23	1-24,486-495	Congenital disorders of metabolism	Lysosomal storage diseases	Sialuria
Q9NRA8	Eukaryotic translation initiation factor 4E transporter	195-211,438-447,613-638	1-24,66-66,71-230,234-968,971-971,978-978,984-985	-	-	-
Q9NRG9	Aladin	544-546	1-1,495-546	Endocrine and metabolic diseases	Adrenal gland diseases	Achalasia Addisonianism Alacrima syndrome
Q9NRM7	Serine/threonine-protein kinase LATS2	515-518	1-2,23-77,80-98,142-596,1003-1029,1054-1088	-	-	-
Q9NRQ2	Phospholipid scramblase 4	18-25,30-33,41-49	1-101,322-329	-	-	-
Q9NRR6	72 kDa inositol polyphosphate 5-phosphatase	641-641	1-259,624-644	Congenital malformations	Congenital malformations of the nervous system	Joubert syndrome
Q9NRR8	CDC42 small effector protein 1	62-62,66-66	1-1,48-79	-	-	-
Q9NRY4	Rho GTPase-activating protein 35	1213-1236,1221-1221,1226-1226	1-10,581-591,680-691,766-775,949-1241,1443-1499	-	-	-
Q9NRY6	Phospholipid scramblase 3	15-18,21-27,7-15,49-49,49-49,52-52	1-67,284-295	-	-	-
Q9NS25	Sperm protein associated with the nucleus on the X chromosome B1	43-51	1-103	-	-	-
Q9NS26	Sperm protein associated with the nucleus on the X chromosome A	37-45	1-49,78-78,82-97	-	-	-
Q9NS37	CREB/ATF bZIP transcription factor	303-303,303-306,304-304	1-106,111-214,293-323,351-354	-	-	-
Q9NS39	Double-stranded RNA-specific editase B2	23-35	1-39,41-42,44-122	-	-	-
Q9NS86	LanC-like protein 2	2-15	1-13,447-450	-	-	-
Q9NS91	E3 ubiquitin-protein ligase RAD18	232-240	1-6,98-197,229-239,315-328,362-495	-	-	-
Q9NSI8	SAM domain-containing protein SAMSN-1	20-25	1-77,80-161,228-242,307-373	-	-	-
Q9NU19	TBC1 domain family member 22B	100-101	1-179,503-505	-	-	-
Q9NUI1	Peroxisomal 2,4-dienoyl-CoA reductase	290-292	1-3,290-292	-	-	-
Q9NUL7	Probable ATP-dependent RNA helicase DDX28	3-18	1-29,48-62,117-119,121-121,530-530,532-540	-	-	-
Q9NV92	NEDD4 family-interacting protein 2	148-151,148-151,150-151	1-173	-	-	-
Q9NVD7	Alpha-parvin	21-25	1-45	-	-	-
Q9NVI7	ATPase family AAA domain-containing protein 3A	338-353,341-341,345-345,349-350	1-52,121-136,159-181,206-219,341-350,616-634	-	-	-
Q9NVM9	Integrator complex subunit 13	572-582	1-4,268-275,301-302,304-305,307-307,434-442,564-650,691-706	-	-	-
Q9NVV9	THAP domain-containing protein 1	134-137	96-133,136-136,212-212	Nervous system diseases	Other nervous and sensory system diseases	Primary dystonia
Q9NVW2	E3 ubiquitin-protein ligase RLIM	621-624	1-25,63-378,383-385,390-392,395-399,412-413,416-522,619-624	Other diseases	Mental and behavioural disorders	X-linked mental retardation
Q9NVZ3	Adaptin ear-binding coat-associated protein 2	240-243,260-263	1-2,139-148,166-263	-	-	-
Q9NWM8	Peptidyl-prolyl cis-trans isomerase FKBP14	208-211	1-18,210-211	-	-	-
Q9NWQ8	Phosphoprotein associated with glycosphingolipid-enriched microdomains 1	430-432	1-14,48-177,182-184,187-310,319-355,365-432	-	-	-
Q9NXB9	Elongation of very long chain fatty acids protein 2	293-296	1-3,260-296	-	-	-
Q9NXH3	Protein phosphatase 1 regulatory subunit 14D	21-25	1-56,143-145	-	-	-
Q9NY46	Sodium channel protein type 3 subunit alpha	1970-1970	1-4,26-81,430-442,448-448,454-723,989-1002,1029-1165,1777-1782,1925-2000	-	-	-
Q9NY64	Solute carrier family 2, facilitated glucose transporter member 8	12-13	1-23,476-477	-	-	-
Q9NY74	Ewing's tumor-associated antigen 1	105-111,891-913,107-107	1-112,116-116,118-118,121-123,179-184,205-275,296-296,298-371,398-398,400-606,611-926	-	-	-
Q9NY87	Sperm protein associated with the nucleus on the X chromosome C	37-45	1-47,78-78,82-82,84-97	-	-	-
Q9NYF0	Dapper homolog 1	610-623,132-141,237-237	1-47,78-209,213-213,216-216,219-247,285-338,348-804	-	-	-
Q9NYU1	UDP-glucose:glycoprotein glucosyltransferase 2	1513-1516	1-10,252-266,931-951,1188-1229,1502-1516	-	-	-
Q9NYU2	UDP-glucose:glycoprotein glucosyltransferase 1	1552-1555	1-12,262-283,306-306,603-604,954-975,1213-1213,1215-1253,1528-1555	-	-	-
Q9NYZ4	Sialic acid-binding Ig-like lectin 8	468-473	1-11,15-15,389-443,451-472,477-499	-	-	-
Q9NZ52	ADP-ribosylation factor-binding protein GGA3	194-194,199-199,391-395,391-395	1-1,158-206,301-464,472-578	-	-	-
Q9NZ56	Formin-2	1715-1722,1721-1721	1-189,201-532,604-676,694-1287,1718-1722	Other diseases	Mental and behavioural disorders	Nonsyndromic autosomal recessive mental retardation (NS-ARMR)
Q9NZ71	Regulator of telomere elongation helicase 1	1178-1185,871-877	41-43,45-50,69-95,291-302,405-406,409-409,411-411,753-896,979-1058,1137-1219	Other congenital disorders	Ribosomopathies	Dyskeratosis congenita
Q9NZC9	SWI/SNF-related matrix-associated actin-dependent regulator of chromatin subfamily A-like protein 1	17-19,2-30	1-237,303-326,856-954	Congenital malformations	Congenital malformations of the musculoskeletal system	Schimke immunoosseous dysplasia
Q9NZH4	Putative pituitary tumor-transforming gene 3 protein	61-64	1-1,3-66,69-106,170-197	-	-	-
Q9NZH5	Securin-2	61-64	1-1,3-34,60-67,69-105,108-108	-	-	-
Q9NZJ0	Denticleless protein homolog	197-203	197-206,410-445,457-457,465-498,512-523,526-527,529-529,533-548,550-552,557-570,573-576,578-632,635-640,642-708,710-730	-	-	-
Q9NZM5	Ribosome biogenesis protein NOP53	289-289,289-289	1-51,104-104,133-186,223-231,286-348,385-399,453-454,461-461	-	-	-
Q9NZQ0	DnaJ homolog subfamily C member 27	1-18	1-10	-	-	-
Q9NZQ3	NCK-interacting protein with SH3 domain	175-192	101-309,720-722	-	-	-
Q9NZR2	Low-density lipoprotein receptor-related protein 1B	4559-4562	1-29,71-71,111-124,834-840,879-880,883-883,1876-1877,2505-2513,2677-2680,4437-4444,4469-4479,4502-4555,4558-4558,4560-4560,4565-4567,4569-4599	-	-	-
Q9NZR4	Visual system homeobox 1	31-38,161-166	1-37,41-166,227-259,277-365	Nervous system diseases	Eye disease	Keratoconus
Q9NZR4	Visual system homeobox 1	31-38,161-166	1-37,41-166,227-259,277-365	Nervous system diseases	Eye disease	Posterior polymorphous corneal dystrophy
Q9NZV8	Potassium voltage-gated channel subfamily D member 2	601-604,2-20,627-630	1-5,8-32,39-40,416-445,512-590,593-630	-	-	-
Q9NZW4	Dentin sialophosphoprotein	488-490	51-1301	Nervous system diseases	Ear disease	Deafness, autosomal dominant
Q9NZW4	Dentin sialophosphoprotein	488-490	51-1301	Digestive system diseases	Mouth and dental diseases	Hereditary dentine disorders
Q9P016	Thymocyte nuclear protein 1	5-10	1-49,224-225	-	-	-
Q9P0K1	Disintegrin and metalloproteinase domain-containing protein 22	834-834,857-857	1-44,69-71,719-730,767-767,770-906	-	-	-
Q9P0K7	Ankycorbin	270-276	1-1,247-304,321-345,348-348,351-352,354-427,508-575,785-785,822-822,824-824,826-838,840-841,869-869,876-876,901-917,960-962,965-968,972-980	-	-	-
Q9P0L2	Serine/threonine-protein kinase MARK1	698-698	1-53,374-700	-	-	-
Q9P0U3	Sentrin-specific protease 1	171-177	1-15,22-22,29-49,52-57,59-184,201-201,203-339,357-373,375-377,389-390,392-392,396-416	-	-	-
Q9P0Z9	Peroxisomal sarcosine oxidase	388-390	1-4,386-390	-	-	-
Q9P104	Docking protein 5	263-273	1-5,115-125,236-306	-	-	-
Q9P127	Leucine zipper protein 4	51-80,22-40	1-313	-	-	-
Q9P1Z2	Calcium-binding and coiled-coil domain-containing protein 1	1-30	1-9,120-145,434-444,446-446,512-620,642-645,648-648	-	-	-
Q9P242	Neuronal tyrosine-phosphorylated phosphoinositide-3-kinase adapter 2	150-161	1-12,56-653	-	-	-
Q9P244	Leucine-rich repeat and fibronectin type III domain-containing protein 1	768-771	1-28,397-422,563-771	-	-	-
Q9P270	SLAIN motif-containing protein 2	581-581	1-168,185-581	-	-	-
Q9P286	Serine/threonine-protein kinase PAK 5	19-22	1-29,41-53,85-86,97-222,224-224,226-421,718-719	-	-	-
Q9P2J2	Protein turtle homolog A	1177-1179	1-18,606-626,719-721,762-1140,1145-1145,1147-1148,1151-1179	-	-	-
Q9P2K2	Thioredoxin domain-containing protein 16	816-819	1-4,357-373,761-825	-	-	-
Q9P2M7	Cingulin	42-56	1-5,8-8,25-403,407-407,409-411,414-414,420-421,434-434,438-438,441-441,443-463,466-466,469-469,473-473,476-476,483-483,486-490,493-498,500-502,505-505,511-512,523-523,525-534,536-548,550-554,557-569,571-573,575-575,578-628,631-631,637-638,641-641,643-666,669-670,672-672,676-676,693-712,714-715,739-740,753-753,756-756,758-782,784-785,787-803,805-807,809-814,816-816,823-845,847-847,862-863,870-870,…	-	-	-
Q9P2N4	A disintegrin and metalloproteinase with thrombospondin motifs 9	221-228	1-37,69-91,192-286,1289-1289,1292-1324	Endocrine and metabolic diseases	Diabetes	Type 2 diabetes mellitus
Q9P2W7	Galactosylgalactosylxylosylprotein 3-beta-glucuronosyltransferase 1	3-5	1-6,32-56	-	-	-
Q9P2Y5	UV radiation resistance-associated gene protein	498-498	1-38,171-183,466-618,689-699	-	-	-
Q9UBF8	Phosphatidylinositol 4-kinase beta	40-42,43-43,43-45,44-44,55-55,55-56,56-56	1-45,51-52,54-127,248-318	-	-	-
Q9UBI4	Stomatin-like protein 1	6-10	1-12,21-26,28-48,250-285,397-397	-	-	-
Q9UBK2	Peroxisome proliferator-activated receptor gamma coactivator 1-alpha	144-148	1-27,29-29,59-78,82-82,100-378,380-671,768-769,771-785,788-792,797-798	-	-	-
Q9UBN4	Short transient receptor potential channel 4	975-977,975-977	1-23,685-696,699-699,701-701,728-729,731-736,757-977	-	-	-
Q9UBP0	Spastin	309-312,310-312,310-312,4-11	1-48,87-110,197-312,616-616	Nervous system diseases	Neurodegenerative diseases	Hereditary spastic paraplegia
Q9UBP5	Hairy/enhancer-of-split related with YRPW motif protein 2	327-330	1-57,166-337	-	-	-
Q9UBS0	Ribosomal protein S6 kinase beta-2	471-477	1-42,407-419,431-482	-	-	-
Q9UBU8	Mortality factor 4-like protein 1	135-146	1-5,123-182	-	-	-
Q9UBU9	Nuclear RNA export factor 1	83-110	1-114,550-562	-	-	-
Q9UBW5	Bridging integrator 2	13-13	1-14,247-565	-	-	-
Q9UBY8	Protein CLN8	283-286	1-11,271-286	Nervous system diseases	Epilepsy	Progressive myoclonic epilepsy
Q9UBY8	Protein CLN8	283-286	1-11,271-286	Congenital disorders of metabolism	Congenital disorders of lipid/glycolipid metabolism	Neuronal ceroid lipofuscinosis
Q9UBY8	Protein CLN8	283-286	1-11,271-286	Congenital disorders of metabolism	Lysosomal storage diseases	Neuronal ceroid lipofuscinosis
Q9UBZ9	DNA repair protein REV1	1071-1078	1-10,32-36,40-40,139-342,829-936,938-939,956-970,1035-1115,1118-1155	-	-	-
Q9UDY2	Tight junction protein ZO-2	1188-1190	1-22,128-306,385-508,890-1190	Digestive system diseases	Liver diseases	Progressive familial intrahepatic cholestasis
Q9UDY2	Tight junction protein ZO-2	1188-1190	1-22,128-306,385-508,890-1190	Congenital disorders of metabolism	Congenital disorders of ion transport and metabolism	Familial hypercholanemia
Q9UDY8	Mucosa-associated lymphoid tissue lymphoma translocation protein 1	806-806	1-27,322-324,326-333,723-819,821-824	-	-	-
Q9UER7	Death domain-associated protein 6	391-395,628-634,733-740	1-55,145-181,385-733,738-740	Cancers	Cancers of the digestive system	Pancreatic neuroendocrine tumor
Q9UEW8	STE20/SPS1-related proline-alanine-rich protein kinase	387-391,360-366	1-56,361-451	-	-	-
Q9UEY8	Gamma-adducin	684-701	1-88,103-123,130-130,426-497,504-706	Nervous system diseases	Other nervous and sensory system diseases	Spastic quadriplegic cerebral palsy
Q9UF33	Ephrin type-A receptor 6	1034-1036	1-27,535-537,539-544,576-597,942-957,1031-1036	-	-	-
Q9UGN5	Poly [ADP-ribose] polymerase 2	35-40,4-7	1-77,211-233	-	-	-
Q9UGQ3	Solute carrier family 2, facilitated glucose transporter member 6	5-6	1-28,496-507	-	-	-
Q9UGR2	Zinc finger CCCH domain-containing protein 7B	264-272,268-270	1-16,18-18,168-311,313-429,550-551,554-555,582-585,588-589,680-702,727-730,825-829,982-993	-	-	-
Q9UGU0	Transcription factor 20	1254-1268,1576-1600,1785-1792	1-1632,1655-1692,1731-1843,1932-1960	-	-	-
Q9UHI8	A disintegrin and metalloproteinase with thrombospondin motifs 1	196-203	1-37,43-54,166-251,951-951	-	-	-
Q9UHK6	Alpha-methylacyl-CoA racemase	380-382	377-382	Digestive system diseases	Liver diseases	Congenital bile acid synthesis defect
Q9UHK6	Alpha-methylacyl-CoA racemase	380-382	377-382	Congenital disorders of metabolism	Congenital disorders of lipid/glycolipid metabolism	Peroxisomal beta-oxidation enzyme deficiency
Q9UHK6	Alpha-methylacyl-CoA racemase	380-382	377-382	Congenital disorders of metabolism	Peroxisomal diseases	Peroxisomal beta-oxidation enzyme deficiency
Q9UHK6	Alpha-methylacyl-CoA racemase	380-382	377-382	Congenital disorders of metabolism	Peroxisomal diseases	Alpha-methylacyl-CoA racemase deficiency
Q9UHL9	General transcription factor II-I repeat domain-containing protein 1	898-905	1-22,93-117,207-350,434-562,657-704,791-801,883-932,958-959	Other congenital disorders	Chromosomal abnormalities	Williams-Beuren syndrome
Q9UHQ4	B-cell receptor-associated protein 29	238-241	1-1,80-82,85-87,161-167,230-241	-	-	-
Q9UHR4	Brain-specific angiogenesis inhibitor 1-associated protein 2-like protein 1	483-511	1-5,232-338,403-491,496-499,503-504,506-506,510-511	-	-	-
Q9UI08	Ena/VASP-like protein	342-362,231-234	1-1,114-206,210-210,228-375,413-416	-	-	-
Q9UI14	Prenylated Rab acceptor protein 1	165-185,175-185	1-28,177-185	-	-	-
Q9UIB8	SLAM family member 5	277-282,279-279,314-319,316-316	1-24,256-311,315-318,322-345	-	-	-
Q9UIG0	Tyrosine-protein kinase BAZ1B	207-213	1-3,5-5,8-8,143-212,237-237,241-244,248-250,296-568,570-589,702-718,788-879,929-929,931-983,1034-1062,1064-1064,1069-1070,1072-1098,1109-1147,1236-1347,1451-1483	Other congenital disorders	Chromosomal abnormalities	Williams-Beuren syndrome
Q9UIK4	Death-associated protein kinase 2	369-369,370-370	1-8,336-370	-	-	-
Q9UIQ6	Leucyl-cystinyl aminopeptidase	53-54,76-77,96-101	1-18,20-20,23-31,33-34,36-37,40-41,43-44,46-49,53-111,136-158	-	-	-
Q9UIS9	Methyl-CpG-binding domain protein 1	84-88	76-143,147-156,159-161,166-221,269-340,391-573,597-605	-	-	-
Q9UJ78	Zinc finger MYM-type protein 5	112-112,114-114	1-228,443-443,464-518,668-668	-	-	-
Q9UJ83	2-hydroxyacyl-CoA lyase 1	576-578	1-11,566-578	-	-	-
Q9UJM3	ERBB receptor feedback inhibitor 1	334-363	1-3,55-116,121-122,125-144,173-174,177-375,377-377,415-462	-	-	-
Q9UJM8	Hydroxyacid oxidase 1	368-370	1-2,369-370	-	-	-
Q9UJY4	ADP-ribosylation factor-binding protein GGA2	349-353	1-22,168-187,318-470,606-608	-	-	-
Q9UJY5	ADP-ribosylation factor-binding protein GGA1	355-355,355-355,356-360,358-358,358-362,361-362	1-1,149-170,300-494	-	-	-
Q9UK17	Potassium voltage-gated channel subfamily D member 3	2-20	1-38,413-442,525-599,601-601,615-655	Nervous system diseases	Neurodegenerative diseases	Spinocerebellar ataxia (SCA)
Q9UK17	Potassium voltage-gated channel subfamily D member 3	2-20	1-38,413-442,525-599,601-601,615-655	Cardiovascular diseases	Cardiac diseases	Brugada syndrome
Q9UK23	N-acetylglucosamine-1-phosphodiester alpha-N-acetylglucosaminidase	511-515	1-31,500-515	-	-	-
Q9UK80	Ubiquitin carboxyl-terminal hydrolase 21	134-152	1-202,563-565	-	-	-
Q9UKA4	A-kinase anchor protein 11	1650-1663	1-25,106-119,162-394,396-396,407-459,514-550,666-666,668-671,673-677,683-683,705-706,708-708,714-762,797-872,911-1127,1130-1191,1221-1250,1273-1339,1382-1447,1471-1486,1510-1511,1513-1513,1515-1537,1545-1545,1548-1806	-	-	-
Q9UKA8	Calcipressin-3	183-203	1-42,187-193,197-200,202-241	-	-	-
Q9UKG1	DCC-interacting protein 13-alpha	403-414,410-410	1-2,381-437,465-491,633-709	Endocrine and metabolic diseases	Diabetes	Maturity onset diabetes of the young (MODY)
Q9UKJ1	Paired immunoglobulin-like type 2 receptor alpha	267-272,269-269	1-25,226-298	-	-	-
Q9UKK3	Poly [ADP-ribose] polymerase 4	1237-1249	1-1,98-128,572-616,1143-1151,1182-1567	-	-	-
Q9UKL3	CASP8-associated protein 2	1683-1687,1737-1741,1794-1798	1-52,103-121,128-129,138-839,874-1020,1156-1288,1326-1330,1335-1335,1337-1338,1341-1372,1374-1400,1407-1432,1457-1462,1465-1467,1485-1485,1490-1514,1549-1915	-	-	-
Q9UKP3	Integrin beta-1-binding protein 2	70-78	69-138,312-347	-	-	-
Q9UKP4	A disintegrin and metalloproteinase with thrombospondin motifs 7	202-209	1-36,60-61,64-74,173-180,182-186,188-236,980-1017,1020-1055,1075-1329,1338-1338,1344-1408,1506-1507,1666-1686	-	-	-
Q9UKT4	F-box only protein 5	145-145,149-149,182-182,210-216	1-48,51-56,58-87,89-89,91-109,111-184,210-220,332-358,420-437,439-439,441-442,446-446	-	-	-
Q9UKV0	Histone deacetylase 9	136-154,23-27	1-28,30-30,32-37,44-44,47-87,89-628	-	-	-
Q9UKV3	Apoptotic chromatin condensation inducer in the nucleus	1210-1237	1-29,47-58,112-134,138-138,145-145,147-147,149-1002,1075-1217,1219-1219,1222-1341	-	-	-
Q9UKZ4	Teneurin-1	290-297	1-48,66-66,68-73,76-77,97-307,309-310,354-379,381-383,469-489,799-811,837-855,969-1011,2493-2509,2671-2687,2719-2725	-	-	-
Q9UL62	Short transient receptor potential channel 5	971-973	1-20,686-705,735-736,738-738,764-973	-	-	-
Q9ULH0	Kinase D-interacting substrate of 220 kDa	1766-1771,1089-1092	1-2,825-827,852-919,1065-1130,1132-1132,1150-1199,1283-1373,1375-1380,1382-1771	-	-	-
Q9ULH4	Leucine-rich repeat and fibronectin type-III domain-containing protein 2	786-789,787-789	1-15,383-424,565-789	-	-	-
Q9ULH7	Myocardin-related transcription factor B	563-591	1-9,33-41,45-55,152-389,427-1078,1080-1080	-	-	-
Q9ULU4	Protein kinase C-binding protein 1	76-76,79-79	1-79,400-960,1071-1186	-	-	-
Q9ULV1	Frizzled-4	535-537	1-9,33-35,514-537	Nervous system diseases	Eye disease	Familial exudative vitreoretinopathy
Q9ULW2	Frizzled-10	579-581	1-26,150-172,540-581	-	-	-
Q9ULX6	A-kinase anchor protein 8-like	274-279,280-296,362-364	1-23,45-48,74-87,105-133,135-137,139-139,141-143,146-237,243-382,442-452,524-524,545-646	-	-	-
Q9UM73	ALK tyrosine kinase receptor	1507-1507	1-44,109-115,200-200,225-236,250-261,641-641,650-674,748-749,782-811,851-879,884-886,892-907,1064-1082,1402-1500,1506-1509,1511-1571,1574-1620	Cancers	Cancers of the lung and pleura	Non-small cell lung cancer
Q9UM73	ALK tyrosine kinase receptor	1507-1507	1-44,109-115,200-200,225-236,250-261,641-641,650-674,748-749,782-811,851-879,884-886,892-907,1064-1082,1402-1500,1506-1509,1511-1571,1574-1620	Cancers	Cancers of haematopoietic and lymphoid tissues	Peripheral T cell lymphoma
Q9UM73	ALK tyrosine kinase receptor	1507-1507	1-44,109-115,200-200,225-236,250-261,641-641,650-674,748-749,782-811,851-879,884-886,892-907,1064-1082,1402-1500,1506-1509,1511-1571,1574-1620	Cancers	Cancers of haematopoietic and lymphoid tissues	Anaplastic large-cell lymphoma
Q9UMS6	Synaptopodin-2	615-626,619-622,1000-1019	1-4,98-378,409-1093	-	-	-
Q9UMZ2	Synergin gamma	457-461,690-694,775-779	1-27,29-297,384-1106	-	-	-
Q9UNA0	A disintegrin and metalloproteinase with thrombospondin motifs 5	207-214	1-79,172-262	-	-	-
Q9UNF0	Protein kinase C and casein kinase substrate in neurons protein 2	362-364,405-407,417-419	1-14,307-426	-	-	-
Q9UNH7	Sorting nexin-6	182-199	1-20,184-184,187-188,190-192,405-406	-	-	-
Q9UNL4	Inhibitor of growth protein 4	127-148	1-1,113-164,167-167,248-249	-	-	-
Q9UNW1	Multiple inositol polyphosphate phosphatase 1	484-487	1-28,483-487	-	-	-
Q9UNW9	RNA-binding protein Nova-2	10-26	1-29,214-371,373-404,482-492	-	-	-
Q9UNZ2	NSFL1 cofactor p47	109-115	47-117,131-170,261-261,263-286	-	-	-
Q9UP38	Frizzled-1	645-647	1-47,73-107,227-250,639-647	-	-	-
Q9UP52	Transferrin receptor protein 2	23-26	1-1,4-4,6-11,14-72,111-129	Congenital disorders of metabolism	Congenital disorders of ion transport and metabolism	Hemochromatosis (HFE)
Q9UPN4	Centrosomal protein of 131 kDa	47-47,78-78	1-160,162-166,185-186,191-261,263-264,278-278,281-590,592-593,604-608,611-613,615-615,640-641,684-688,690-701,703-704,713-718,727-729,910-916,1067-1083	-	-	-
Q9UPS6	Histone-lysine N-methyltransferase SETD1B	577-577,579-579	1-26,204-853,899-950,952-953,955-1678,1680-1681,1726-1737,1762-1803,1805-1805,1807-1807	-	-	-
Q9UPX8	SH3 and multiple ankyrin repeat domains protein 2	948-954	1-2,8-8,16-142,344-1366,1377-1400,1402-1403,1470-1470	Other diseases	Mental and behavioural disorders	Autism
Q9UQ80	Proliferation-associated protein 2G4	361-375,361-361	1-6,360-394	-	-	-
Q9UQ84	Exonuclease 1	418-421	348-783,802-830,832-833,839-840,846-846	-	-	-
Q9UQB9	Aurora kinase C	292-309	1-33,304-309	Reproductive system diseases	Reproductive system diseases	Spermatogenic failure
Q9UQC2	GRB2-associated-binding protein 2	351-358,391-391,510-519,210-210	1-4,124-643,652-676	-	-	-
Q9UQF2	C-Jun-amino-terminal kinase-interacting protein 1	160-160,353-360,364-372,161-161	1-49,51-54,70-376,395-489,551-559	-	-	-
Q9Y215	Acetylcholinesterase collagenic tail peptide	235-238,130-133	1-23,25-56,59-66,69-70,72-147,150-374	Nervous system diseases	Other nervous and sensory system diseases	Congenital myasthenic syndrome
Q9Y237	Peptidyl-prolyl cis-trans isomerase NIMA-interacting 4	1-25	1-33	-	-	-
Q9Y240	C-type lectin domain family 11 member A	61-63	1-2,27-28,30-45,47-47,55-107,111-111,131-131,279-279	-	-	-
Q9Y261	Hepatocyte nuclear factor 3-beta	106-113	1-11,14-156,257-370,372-378,380-452,455-457	-	-	-
Q9Y266	Nuclear migration protein nudC	68-74	1-8,68-164,294-296,298-299,331-331	-	-	-
Q9Y286	Sialic acid-binding Ig-like lectin 7	435-440	1-9,377-435,439-439,443-467	-	-	-
Q9Y2B0	Protein canopy homolog 2	179-182	1-19,179-182	-	-	-
Q9Y2D5	A-kinase anchor protein 2	566-579	1-1,8-47,65-65,69-313,324-324,326-810,812-813,844-844,848-859	-	-	-
Q9Y2G1	Myelin regulatory factor	254-257	1-2,39-346,707-756,795-878,883-889,892-1005,1083-1098	-	-	-
Q9Y2I6	Ninein-like protein	495-497,495-497,633-636,633-641	1-1,77-106,108-194,364-367,369-371,406-406,413-414,416-416,420-421,423-428,431-435,438-439,444-464,470-471,475-475,495-495,506-549,557-640,642-653,656-1054,1056-1064,1067-1068,1070-1103,1342-1371,1375-1375,1382-1382	-	-	-
Q9Y2M0	Fanconi-associated nuclease 1	14-22,212-214	1-28,77-367,1010-1017	Other congenital disorders	Chromosomal abnormalities	Chromosome 15q13.3 microdeletion syndrome
Q9Y2N7	Hypoxia-inducible factor 3-alpha	414-418	1-27,348-489,502-605,616-616,618-669	-	-	-
Q9Y2T1	Axin-2	21-30	1-72,207-281,288-343,388-435,443-760	Cancers	Cancers of eye, brain, and central nervous system	Medulloblastoma
Q9Y2T1	Axin-2	21-30	1-72,207-281,288-343,388-435,443-760	Digestive system diseases	Mouth and dental diseases	Oligodontia-colorectal cancer syndrome
Q9Y2W2	WW domain-binding protein 11	192-192,306-310,455-466,217-221,197-197,198-198	1-18,23-27,29-29,153-182,186-565,587-627,641-641	-	-	-
Q9Y314	Nitric oxide synthase-interacting protein	78-101	100-100,123-157	-	-	-
Q9Y320	Thioredoxin-related transmembrane protein 2	293-296	1-8,268-296	-	-	-
Q9Y336	Sialic acid-binding Ig-like lectin 9	454-459	1-13,374-428,442-442,444-463	-	-	-
Q9Y371	Endophilin-B1	1-30,8-8	1-4,6-11,259-295	-	-	-
Q9Y3B3	Transmembrane emp24 domain-containing protein 7	211-224	1-28,218-218,220-224	-	-	-
Q9Y3C5	RING finger protein 11	12-12,15-15,16-16,37-40,40-40,2-2	1-53,150-154	-	-	-
Q9Y3E1	Hepatoma-derived growth factor-related protein 3	136-148	1-3,97-203	-	-	-
Q9Y3E7	Charged multivesicular body protein 3	201-211,203-207,216-217,221-222,221-222,222-222	1-9,149-164,180-222	-	-	-
Q9Y3L3	SH3 domain-binding protein 1	616-625	1-26,160-182,260-262,481-701	-	-	-
Q9Y3P8	Signaling threshold-regulating transmembrane adapter 1	188-188,188-191,146-151	1-10,73-83,105-119,132-167,188-196	-	-	-
Q9Y3Q3	Transmembrane emp24 domain-containing protein 3	204-217	1-24,211-217	-	-	-
Q9Y3S2	Zinc finger protein 330	3-11	1-24,206-320	-	-	-
Q9Y3Y2	Chromatin target of PRMT1 protein	194-203,195-195,197-197,199-199,201-201,203-203	1-6,37-37,39-50,84-208,243-248	-	-	-
Q9Y3Y4	Pygopus homolog 1	35-41	1-338,410-419	-	-	-
Q9Y463	Dual specificity tyrosine-phosphorylation-regulated kinase 1B	69-86	1-31,35-35,67-85,384-394,436-629	-	-	-
Q9Y4B4	Helicase ARIP4	1329-1333	1-241,649-673,957-958,961-965,971-971,973-1053,1081-1094,1120-1462,1465-1467	-	-	-
Q9Y4C1	Lysine-specific demethylase 3A	885-889	1-6,11-13,15-34,105-106,255-524,696-696,700-700,756-940,1311-1321	-	-	-
Q9Y4E5	E3 SUMO-protein ligase ZNF451	30-37,1050-1061,48-49	1-38,47-64,66-69,92-111,116-116,144-144,149-149,151-161,164-164,424-437,585-598,812-871,1018-1061	-	-	-
Q9Y4F9	Rho family-interacting cell polarization regulator 2	523-523,21-21,341-341,37-37,585-585	1-73,109-110,320-602,638-734	-	-	-
Q9Y4G2	Pleckstrin homology domain-containing family M member 1	632-638	1-11,206-533,633-682,783-800,1049-1056	Congenital malformations	Congenital malformations of the musculoskeletal system	Osteopetrosis
Q9Y4H2	Insulin receptor substrate 2	1072-1075,540-543,598-601,653-656,675-678,742-745,823-826	1-30,57-65,297-1321,1327-1338	-	-	-
Q9Y4L1	Hypoxia up-regulated protein 1	996-999	1-12,558-694,911-999	-	-	-
Q9Y543	Transcription factor HES-2	170-173	1-9,128-173	-	-	-
Q9Y5A7	NEDD8 ultimate buster 1	414-431,587-587	1-4,165-179,419-429,532-589,608-615	-	-	-
Q9Y5K5	Ubiquitin carboxyl-terminal hydrolase isozyme L5	313-329	1-4,318-329	-	-	-
Q9Y5K6	CD2-associated protein	336-352,378-397,410-422	168-209,227-265,330-583,585-586,614-615,617-622,624-625,632-632,638-639	Urinary system diseases	Kidney diseases	Focal segmental glomerulosclerosis
Q9Y5P4	Collagen type IV alpha-3-binding protein	132-132,321-327,324-324	1-21,123-215,290-290,293-294,296-387	Other diseases	Mental and behavioural disorders	Autosomal dominant mental retardation
Q9Y5Q5	Atrial natriuretic peptide-converting enzyme	26-29	1-26,28-29,97-134	-	-	-
Q9Y5R2	Matrix metalloproteinase-24	643-645	1-40,42-54,63-68,144-149,328-376,577-586,645-645	-	-	-
Q9Y608	Leucine-rich repeat flightless-interacting protein 2	202-202	1-20,26-26,77-203,206-381,472-473,483-484,486-486,496-496,527-527,532-568,712-721	-	-	-
Q9Y615	Actin-like protein 7A	31-31,31-51,41-41	1-64	-	-	-
Q9Y653	Adhesion G-protein coupled receptor G1	190-200	1-23,118-139,142-145,159-159,161-161,164-181,185-189,191-203,206-206,253-253,276-276,666-693	Congenital malformations	Congenital malformations of the nervous system	Polymicrogyria
Q9Y6F1	Poly [ADP-ribose] polymerase 3	14-20	1-40,161-177	-	-	-
Q9Y6H5	Synphilin-1	81-81,79-79	1-1,14-19,21-21,24-24,28-28,30-32,35-35,37-55,77-140,287-313,549-594,596-615,668-919	-	-	-
Q9Y6I3	Epsin-1	382-382,404-404,402-411	1-10,150-209,215-216,221-576	-	-	-
Q9Y6J0	Calcineurin-binding protein cabin-1	2172-2172	1-1,5-26,28-29,304-411,422-464,562-577,1298-1501,1667-1852,1912-2220	-	-	-
Q9Y6M7	Sodium bicarbonate cotransporter 3	1211-1214,1214-1214	1-21,52-98,222-346,348-408,550-572,1140-1169,1174-1214	-	-	-
Q9Y6N6	Laminin subunit gamma-3	1059-1061	1-20,1051-1072,1100-1100,1147-1149,1151-1152,1247-1264,1378-1399,1411-1416,1418-1419,1421-1422,1425-1457,1460-1461,1463-1471,1473-1475,1477-1477,1494-1508,1521-1521,1528-1528,1535-1535	-	-	-
Q9Y6Q9	Nuclear receptor coactivator 3	685-689,738-742	1-38,368-1044,1092-1424	-	-	-
Q9Y6R1	Electrogenic sodium bicarbonate cotransporter 1	1030-1030,1030-1033,1030-1033,1032-1032,1033-1033	1-1,39-83,238-265,393-431,1008-1079	Urinary system diseases	Kidney diseases	Proximal renal tubular acidosis (RTA type 2)
Q9Y6X2	E3 SUMO-protein ligase PIAS3	450-460	69-123,412-445,449-623,625-627	-	-	-
